# Supplementary material for: The relationship between price and nutritional balance for young adults in the menus of Japanese restaurants
Source: PeerJ. 2024 Sep 20;12:e18091. doi: 10.7717/peerj.18091 (PMC11418817; doi:10.7717/peerj.18091)
Supplement: Supplemental Information 1 — Each brand’s menu price, nutrients (protein, fat, carbohydrates, salt) and nutritional balance scores for each of brand’s menus. [file peerj-12-18091-s001.csv]

menuID	brandname	menuname_Japanese	menuname_English	remarks	price_taxincld	protein	fat	carb	salt	protein_std	fat_std	carb_std	salt_std	adjtNS_m	adjtNS_m_f
0005_0001	Brand2	1Î©çÌâ³µ¢ìØJ[	Easy vegetable curry from 1 year old		210	1.9	1	24.4	0.6	-1.214003157	-1.218613617	-0.798355175	-1.013912474	16.17799995	21.36759391
0005_0001	Brand2	CoCo de `L	Chicken		245	14.7	21.1	21.3	1.8	-0.409459175	-0.221691706	-0.859725839	-0.571740879	47.81233769	56.68033427
0005_0001	Brand2	CJJ[	Squid curry		724	24.2	26.2	132.3	3.7	0.187663312	0.03125863	1.337739904	0.128364146	88.46632814	75.23512826
0005_0001	Brand2	CJT_	squid salad		399	13.5	6.4	9.5	0.5	-0.484885173	-0.95078385	-1.093330306	-1.050760107	28.50157703	37.64433956
0005_0001	Brand2	E`RRZbg AZbg |[N\[XÌê	A Set		1300	44.9	114.3	74.4	10.9	1.488761782	4.400851686	0.19149426	2.781393716	-45.68011365	-106.1146757
0005_0001	Brand2	E`RRZbg BZbg |[N\[XÌê	B Set		1500	56	136.8	91.7	12.1	2.186452266	5.51680905	0.533982164	3.223565311	-79.8496771	-156.1830932
0005_0001	Brand2	Gr ³èJ[	Shrimp and Scallion Curry		713	26.6	20.9	127.2	3.9	0.338515308	-0.231611327	1.236775262	0.202059412	89.89590444	80.18699556
0005_0001	Brand2	GrJcJ[	Shrimp Cutlet Curry		954	26	36.3	145.3	4.7	0.300802309	0.532199491	1.595100757	0.496840475	75.88395466	47.66094298
0005_0001	Brand2	GrÉ±ÝJ[	Curry with stewed shrimp		724	29.5	20.4	126.7	4	0.520794804	-0.256410379	1.226876768	0.238907045	92.55373833	79.52750406
0005_0001	Brand2	IJ[ |[N\[Xðx[XÆµ½ê	Omelet Curry		605	11.2	27.3	70.8	2.6	-0.62945167	0.085816546	0.1202251	-0.276959816	61.89300922	69.65815229
0005_0001	Brand2	¨q³ÜJ[ `LiQbg uhNvu¨ÙqvÍÜÝÜ¹ñB	Curry for children Chicken nuggets		398	9.8	11.7	57.4	1.5	-0.717448668	-0.687913893	-0.145054548	-0.682283778	47.3156771	62.49364425
0005_0001	Brand2	¨q³ÜJ[ `LiQbg\[Z[W uhNvu¨ÙqvÍÜÝÜ¹ñB	Curry for children Chicken nuggets & sausage		480	13.3	22.3	68.4	1.9	-0.497456173	-0.16217398	0.072712327	-0.534893246	63.45832309	77.3452535
0005_0001	Brand2	¨q³ÜJ[ no[O uhNvu¨ÙqvÍÜÝÜ¹ñB	Curry and hamburger steak for children		398	11.8	12.1	57.2	1.7	-0.591738671	-0.668074651	-0.149013946	-0.608588512	49.93908376	65.95858976
0005_0001	Brand2	¨q³ÜJ[ no[O\[Z[W uhNvu¨ÙqvÍÜÝÜ¹ñB	Curry for children - hamburger steak & sausage		480	15.3	22.7	68.2	2.1	-0.371746176	-0.142334738	0.06875293	-0.46119798	65.71414406	80.28828633
0005_0001	Brand2	J[¤Çñ	Udon cooked with curry topping		712	19.3	33.8	111.7	6.5	-0.120326181	0.408204229	0.929921937	1.160097868	59.55684444	45.35874717
0005_0001	Brand2	«Ì±J[	Mushroom Curry		724	13	20.1	129.4	3.7	-0.516312672	-0.271289811	1.280328637	0.128364146	75.11046369	65.85056017
0005_0001	Brand2	L [s[³³ÝÆìØÌ]bg	Kewpie Chicken and Vegetable Risotto		189	1	0.2	8	0.3	-1.270572655	-1.258292101	-1.123025789	-1.124455373	6.330968432	8.361822407
0005_0001	Brand2	N[RbPJ[iJjüèj	Cream Croquette Curry with Crab		724	17.1	47.2	155.7	4.6	-0.258607178	1.072818836	1.800989439	0.459992842	52.37035824	21.52677482
0005_0001	Brand2	R[T_	corn salad		294	2.1	1.1	10.4	0.2	-1.201432157	-1.213653807	-1.075513016	-1.161303006	8.636692063	11.40717822
0005_0001	Brand2	R[X[v	corn soup		253	3.6	4.4	15.3	1	-1.107149659	-1.04998006	-0.978507772	-0.866521943	17.94437704	23.70059109
0005_0001	Brand2	RRC`xWJ[	Veggie Curry		530	10.4	15.6	130.9	3.8	-0.679735669	-0.494481284	1.31002412	0.165211779	67.26446789	60.22289621
0005_0001	Brand2	RRC`xW\[X(êlO)	Vegetable Sauce (for one person)		342	2.9	14.7	19.6	3.8	-1.151148158	-0.539119578	-0.89338072	0.165211779	22.70998098	26.3880116
0005_0001	Brand2	RRiQbg	Coconaguet		314	21.4	17.6	20.5	1.6	0.011669316	-0.395285073	-0.87556343	-0.645436145	52.71179518	66.59849555
0005_0001	Brand2	RRbP	croquette		136	4.7	15.2	24.2	0.6	-1.038009161	-0.514320526	-0.802314572	-1.013912474	32.41478559	42.70359329
0005_0001	Brand2	V[U[T_ êphbVOÝÌh{¬ªîñÅ·B	Caesar Salad		262	3.1	9.6	9.4	1.5	-1.138577158	-0.792069914	-1.095310005	-0.682283778	19.97655905	26.38465835
0005_0001	Brand2	V[t[hOJ[	Curry with rich seafood		1310	51.6	49.9	161.6	6.3	1.909890273	1.20673372	1.917791673	1.086402602	44.62027772	-16.39643091
0005_0001	Brand2	XNuGbOJ[	Curry with scrambled eggs		671	15.9	31.9	131.6	3.8	-0.334033176	0.313967829	1.323882012	0.165211779	76.98717798	57.14078446
0005_0001	Brand2	X^~i|[No[J[	Stamina Pork Liver Curry		857	23	22.8	138.1	5.8	0.112237313	-0.137374927	1.452562439	0.902164437	72.69500272	57.61575982
0005_0001	Brand2	X[CJJ[	Small Squid Curry		505	12.6	15.1	67.7	2.2	-0.541454672	-0.519280336	0.058854435	-0.424350348	57.4790786	75.91727119
0005_0001	Brand2	X[GrÉ±ÝJ[	Small stewed shrimp Curry		505	15.2	12.2	64.9	2.3	-0.378031675	-0.663114841	0.003422867	-0.387502715	56.81497046	75.04012982
0005_0001	Brand2	X[«Ì±J[	Small Mushroom Curry		505	7	12	66.3	2.2	-0.893442664	-0.673034462	0.031138651	-0.424350348	47.59505724	62.86264422
0005_0001	Brand2	X[N[RbPJ[(Jjüèj	Small Cream Croquette Curry with Crab		505	9	25.6	79.4	2.6	-0.767732667	0.001499767	0.290479203	-0.276959816	62.48541372	72.50396459
0005_0001	Brand2	X[RRC`xWJ[	Small Vegetable Curry		420	5.5	9.3	67.4	2.3	-0.987725162	-0.806949345	0.052915339	-0.387502715	43.77045077	57.8111769
0005_0001	Brand2	X[\[Z[WJ[	Small Sausage Curry		548	11.3	23.6	67.3	2.5	-0.62316617	-0.097696443	0.05093564	-0.313807449	60.72565846	72.60721425
0005_0001	Brand2	X[`[YJ[	Small Cheese Curry		511	12.2	19.4	65.5	2.4	-0.566596671	-0.306008484	0.01530106	-0.350655082	60.15782229	74.24831542
0005_0001	Brand2	X[nbV hr[t	small hashed beef		435	8.6	14.2	69.3	1.8	-0.792874666	-0.563918631	0.090529617	-0.571740879	52.58053222	69.44736452
0005_0001	Brand2	X[no[OJ[	Small Hamburger Curry		531	13.5	16.7	69.7	2.5	-0.484885173	-0.439923368	0.098448413	-0.313807449	60.73115868	78.28269337
0005_0001	Brand2	X[r[tJ[	Small Beef Curry		435	9	17.9	64.6	1.9	-0.767732667	-0.380405642	-0.00251623	-0.534893246	54.72256295	68.89015416
0005_0001	Brand2	X[tCh`LJ[	Small Fried Chicken Curry		522	15.4	24.7	75.8	2.7	-0.365460676	-0.043138528	0.219210044	-0.240112183	68.61830452	80.79482064
0005_0001	Brand2	X[Ù¤êñJ[	Small Spinach Curry		516	7	12.1	65.6	2	-0.893442664	-0.668074651	0.017280759	-0.498045613	47.4301917	62.64489295
0005_0001	Brand2	X[|[NJ[	Small Pork Curry		400	6.2	12	64.8	1.9	-0.943726663	-0.673034462	0.001443168	-0.534893246	46.11318041	60.90540955
0005_0001	Brand2	X[Ãû|[NJ[	Small Sweet Pork Curry		400	5.8	10.4	63.9	1.5	-0.968868662	-0.75239143	-0.016374122	-0.682283778	43.8468788	57.91212159
0005_0001	Brand2	\[Z[WJ[	Sausage curry		809	21.6	43.2	131.5	4.4	0.024240315	0.874426416	1.321902313	0.386297577	69.14472494	46.83106861
0005_0001	Brand2	\[Z[WT_	sausage salad		484	10.9	23.4	8.7	1.2	-0.648308169	-0.107616064	-1.109167897	-0.792826677	38.76517732	43.84497953
0005_0001	Brand2	½ÁÕè ³èJ[	Plenty of scallion curry		703	23.7	21.3	127.6	3.8	0.156235812	-0.211772085	1.244694057	0.165211779	87.20131198	80.89493367
0005_0001	Brand2	^}ST_	egg salad		262	9.2	5.9	4.3	0.7	-0.755161667	-0.975582903	-1.196274647	-0.977064841	21.80970075	28.80583696
0005_0001	Brand2	`[YJ[	cheese curry		735	23.4	34.9	127.9	4.2	0.137379313	0.462762144	1.250633154	0.312602311	80.23383297	62.2985277
0005_0001	Brand2	`LJcJ[	Chicken Cutlet Curry		809	30.3	50.2	148.3	4.3	0.571078803	1.221613151	1.654491723	0.349449944	69.3991896	32.94331178
0005_0001	Brand2	`LÉ±ÝJ[	Curry with Chicken Stuffing		757	22.7	28.3	126.7	4	0.093380814	0.135414651	1.226876768	0.238907045	84.67127967	72.54027219
0005_0001	Brand2	ciT_	tuna salad		294	8.8	9.7	4.7	0.4	-0.780303666	-0.787110103	-1.188355852	-1.08760774	23.6172081	31.1931582
0005_0001	Brand2	È·J[	eggplant curry		671	12.4	36.5	131.2	3.3	-0.554025671	0.542119112	1.315963217	-0.019026385	72.0974787	50.87634933
0005_0001	Brand2	È·ÆÙ¤êñÌJ[hA |[N\[Xðx[XÆµ½ê	Curry Doria with Eggplant and Spinach		720	11.2	19.7	71.7	2.2	-0.62945167	-0.291129053	0.13804239	-0.424350348	61.54309823	75.71383634
0005_0001	Brand2	i	Naan		242	9.2	2.5	47.7	1.3	-0.755161667	-1.14421646	-0.337085338	-0.755979044	34.60446444	45.70491691
0005_0001	Brand2	loloOJ[	stickiness Curry		776	19.5	24.1	135.6	3.8	-0.107755182	-0.072897391	1.403069967	0.165211779	82.31003075	70.20758262
0005_0001	Brand2	nbV hr[t	Hashed Beef		641	16.6	26.1	134.5	2.9	-0.290034677	0.02629882	1.381293279	-0.166416917	84.3944837	71.96782482
0005_0001	Brand2	nP[|eg	hurricane potato		189	1.7	3.5	16.2	1	-1.226574156	-1.094618355	-0.960690482	-0.866521943	15.23470931	20.12171361
0005_0001	Brand2	pp`LJ[	Crispy Chicken Curry		809	27.9	37.8	138.1	4.1	0.420226806	0.606596649	1.452562439	0.275754678	83.45553566	54.73882117
0005_0001	Brand2	no[OJ[	Hamburg curry		776	26.1	29.5	136.3	4.4	0.307087809	0.194932377	1.416927859	0.386297577	85.90000519	62.97981512
0005_0001	Brand2	no[OJ[hA |[N\[Xðx[XÆµ½ê	Hamburger steak curry doria		720	17.4	20.5	74.3	2.7	-0.239750679	-0.251450569	0.189514561	-0.240112183	70.39728183	85.60837335
0005_0001	Brand2	r[tJcJ[	Beef Cutlet Curry		881	27.2	58.2	152.2	4.7	0.376228307	1.618397992	1.731699979	0.496840475	54.62520756	17.73699196
0005_0001	Brand2	r[tJ[	Beef curry		641	16.1	29.7	126.2	3.2	-0.321462177	0.204851998	1.216978273	-0.055874018	82.44674677	68.14513402
0005_0001	Brand2	r[t\[XiêlOj	Beef Sauce (per serving)		368	8.6	28.8	14.9	3.2	-0.792874666	0.160213703	-0.986426567	-0.055874018	36.99535445	31.34628056
0005_0001	Brand2	tBbV tCJ[	Fish Fry Curry		671	21.7	32.8	142.1	4.1	0.030525815	0.358606123	1.531750393	0.275754678	79.36268279	57.17772248
0005_0001	Brand2	tCh`LJ[	Fried Chicken Curry		757	26.8	41.1	144.8	4.5	0.351086308	0.770270395	1.585202263	0.42314521	73.95344193	43.88062313
0005_0001	Brand2	tCh`LT_	Fried Chicken Salad		432	16.1	21.3	22	1.3	-0.321462177	-0.211772085	-0.845867947	-0.755979044	49.69952673	59.17289758
0005_0001	Brand2	tCh|eg	French fries		105	3.3	15.6	31.7	0.7	-1.126006159	-0.494481284	-0.653837157	-0.977064841	33.9029653	44.18365251
0005_0001	Brand2	xWJ[O	Rich vegetable Curry		1075	18.8	46.4	151.7	4.9	-0.151753681	1.033140352	1.721801485	0.570535741	54.50438287	24.34535386
0005_0001	Brand2	Ù¤êñJ[	Spinach Curry		745	13.2	20.1	128.1	3.4	-0.503741673	-0.271289811	1.254592552	0.017821247	77.39154416	69.49317378
0005_0001	Brand2	|[NJ[	pork curry		514	11.5	20	126.5	3.2	-0.61059517	-0.276249621	1.22291737	-0.055874018	76.68528497	69.45688101
0005_0001	Brand2	|[N\[XiêlOj	Pork Sauce (per serving)		284	4	19.1	15.2	3.2	-1.08200766	-0.320887916	-0.98048747	-0.055874018	30.51686569	31.85633186
0005_0001	Brand2	|eg`LiQbg	Potato & Chicken Nuggets		314	11.3	22.2	39.4	1.3	-0.62316617	-0.16713379	-0.501400344	-0.755979044	50.49185998	60.21939624
0005_0001	Brand2	|egT_	potato salad		294	1.9	6.3	15.7	0.7	-1.214003157	-0.955743661	-0.970588976	-0.977064841	17.85732589	23.5856156
0005_0001	Brand2	}S[bV[v	Mango Lassi Pudding		202	4.5	10.5	20.8	0.2	-1.05058016	-0.747431619	-0.869624334	-1.161303006	23.88472291	31.54648667
0005_0001	Brand2	~j¨q³ÜJ[ uhNvu¨ÙqvÍÜÝÜ¹ñB	Mini children's curry		304	3.8	6.9	49	1	-1.094578659	-0.925984798	-0.311349253	-0.866521943	32.83596056	43.36911069
0005_0001	Brand2	~j¨q³ÜiJ[ uhNvu¨ÙqvÍÜÝÜ¹ñB	Mini children's naan curry		304	4.7	5	30.1	1.1	-1.038009161	-1.020221197	-0.685512339	-0.82967431	25.20548705	33.29092676
0005_0001	Brand2	`JcJ[	Mince Cutlet Curry		776	21.1	41.8	151.7	4.3	-0.007187184	0.804989069	1.721801485	0.349449944	65.50650172	38.87674269
0005_0001	Brand2	â³¢J[	vegetable curry		745	13.2	22.1	142.2	3.3	-0.503741673	-0.172093601	1.533730092	-0.019026385	76.84614095	63.56392547
0005_0001	Brand2	TCT_	Vegetable salad		189	0.8	0.2	3.7	0	-1.283143655	-1.258292101	-1.20815284	-1.234998272	2.472635868	3.265810314
0005_0001	Brand2	CXi150j	Rice (150g)		105	3.8	0.5	55.7	0	-1.094578659	-1.24341267	-0.178709429	-1.234998272	25.3158437	33.43668372
0005_0001	Brand2	çÁ«å¤	Japanese leek (Allium chinense)		31	0.5	0.4	22.7	1.8	-1.302000155	-1.24837248	-0.832010055	-0.571740879	13.37262956	17.66231417
0005_0001	Brand2	[XJcJ[	Roast Cutlet Curry		809	26.1	49.4	147.9	3.9	0.307087809	1.181934667	1.646572928	0.202059412	68.4700612	37.71499691
0005_0001	Brand2	CÌKJ[	Seafood Curry		818	33	24	130.1	4.2	0.740787299	-0.077857201	1.294186529	0.312602311	91.80735074	74.46258187
0005_0001	Brand2	Ãû|[NJ[	Sweet Pork Curry		514	10.8	17.4	124.9	2.5	-0.654593669	-0.405204694	1.191242188	-0.313807449	74.84620598	74.56565585
0005_0001	Brand2	Ãû|[N\[XiêlOj	Sweet Pork Sauce (per serving)		284	3.3	16.5	13.6	2.5	-1.126006159	-0.449842989	-1.012162652	-0.313807449	28.0909022	35.41481498
0005_0001	Brand2	èdÆñ©ÂJ[ uF\[XvÍÜÝÜ¹ñB	Handmade Tonkatsu Curry		985	34.6	65.1	146.1	3.8	0.841355297	1.960624917	1.610938348	0.165211779	59.92719264	20.43287877
0005_0001	Brand2	Pi~ji	Single mini naan		126	4.1	1.7	21	0.6	-1.07572216	-1.183894944	-0.865664936	-1.013912474	18.13624504	23.95400669
0005_0001	Brand2	©J[Zbg	Morning Curry Set		422	7.1	12.2	69.1	2	-0.887157164	-0.663114841	0.08657022	-0.498045613	48.92235704	64.61571649
0005_0001	Brand2	©J[\[Z[WZbg	Morning Curry Sausage Set		543	12.2	23.8	71.6	2.5	-0.566596671	-0.087776822	0.136062691	-0.313807449	63.35104224	75.83202102
0005_0001	Brand2	©J[¼n^}SZbg	Morning Curry with Half-boiled Eggs Set		495	13	17	69.3	2.1	-0.516312672	-0.425043936	0.090529617	-0.46119798	60.27783144	77.31982226
0005_0001	Brand2	ÇÁ\[XiRRC`xWj	Additional Sauce (Coco Veggie)		113	1.1	5.9	7.8	1.5	-1.264287155	-0.975582903	-1.126985187	-0.682283778	13.66032537	18.04229731
0005_0001	Brand2	ÇÁ\[Xir[tj	Additional sauce (beef)		113	1.2	6.9	6.6	1.4	-1.258001656	-0.925984798	-1.150741573	-0.719131411	14.2555853	18.82850528
0005_0001	Brand2	ÇÁ\[Xi|[Nj	Additional sauce (pork)		113	1.6	7.7	6.1	1.3	-1.232859656	-0.886306314	-1.160640067	-0.755979044	15.27319158	20.17254026
0005_0001	Brand2	ÇÁ\[XiÃû|[Nj	Additional sauce (sweet pork)		113	1.3	6.6	5.5	1	-1.251716156	-0.940864229	-1.172518261	-0.866521943	13.69287201	18.0852843
0005_0001	Brand2	á¿J[ *Jt[CX+|[N\[XÌê	Low Sugar Curry		611	8.9	18.8	24.4	3.1	-0.774018167	-0.335767347	-0.798355175	-0.092721651	40.00497784	44.75217462
0005_0001	Brand2	Áè´Þ¿(ViÚ)ðgpµÄ¢È¢J[iCX100gj	Curry without specified ingredients (7 items) (100g rice)		210	3.8	4	49.8	0.9	-1.094578659	-1.069819302	-0.295511662	-0.903369575	30.46440654	40.23680736
0005_0001	Brand2	Áè´Þ¿(ViÚ)ðgpµÄ¢È¢J[iCX200gj	Curry (200g rice) without specified ingredients (7 items)		420	7.6	8	99.6	1.8	-0.855729665	-0.871426882	0.690378374	-0.571740879	56.83248845	67.99006129
0005_0001	Brand2	ØµáÔJ[	Pork Shabu Curry		776	22.5	46.6	128.3	3.3	0.080809814	1.043059973	1.258551949	-0.019026385	74.57830675	55.55793159
0005_0001	Brand2	ZúojACXN[	Rich vanilla ice cream		262	3.3	12.5	14	0.1	-1.126006159	-0.648235409	-1.004243857	-1.198150639	21.14816255	27.93208991
0005_0001	Brand2	[¤J[	natto curry		671	18.5	24.1	131.9	3.3	-0.17061018	-0.072897391	1.329821109	-0.019026385	84.55904384	74.97056103
0005_0001	Brand2	ïÝJ[i	Wrapped Curry Nan		204	8.4	3.9	34.5	1.2	-0.805445666	-1.074779113	-0.598405589	-0.792826677	30.11754462	39.77867875
0005_0001	Brand2	ìØOJ[	Curry with rich vegetables		1133	15.7	38.7	148.5	3.5	-0.346604176	0.651234943	1.658451121	0.05466888	68.70203585	43.09734325
0015_0001	Brand20	AJN¬«	Akamoku (seaweed) small bowl		170	0.3	0.2	1.5	0.1	-1.314571154	-1.258292101	-1.251706215	-1.198150639	1.766095067	2.332624695
0015_0001	Brand20	I[huAi¬j	Hors d'oeuvre A (small)		2810	72.6	98.1	137.4	8.1	3.229845243	3.597362384	1.438704546	1.749659995	-27.76263178	-111.7077181
0015_0001	Brand20	I[huAiåj	Hors d'oeuvre A (large)		4810	118.9	147.2	195.9	12	6.140031677	6.032629342	2.596828384	3.186717678	-174.668321	-306.0286314
0015_0001	Brand20	I[huB	Hors d'oeuvre B		4990	190.6	171.5	187.2	26.8	10.64673507	7.237863295	2.424594583	8.64016735	-378.3517997	-575.0498869
0015_0001	Brand20	¨ëµÛñ|	grated daikon mixed with flavoured vinegar		70	1.9	0	8.7	4.6	-1.214003157	-1.268211722	-1.109167897	0.459992842	-1.423300788	-5.486766865
0015_0001	Brand20	¨ëµ³cÙ	Oroshi Tatsuta lunchbox		790	27.5	27.1	90.8	1.9	0.395084807	0.075896925	0.516164874	-0.534893246	88.21189501	94.62308558
0015_0001	Brand20	¨ql¤Çñi·j	Udon noodles for children (hot)		360	9.6	5.9	34.5	4.1	-0.730019667	-0.975582903	-0.598405589	0.275754678	25.84305351	30.52611407
0015_0001	Brand20	¨ql¤Çñiâj	Udon noodles for children (cold)		360	4.4	1.2	36.6	3.3	-1.05686566	-1.208693996	-0.556831913	-0.019026385	21.70010172	25.05418232
0015_0001	Brand20	¨ql¤Çñ¹ÁÆi·j	Children's Udon noodles Set (hot)		550	12.1	13.2	60.1	4.6	-0.572882171	-0.613516736	-0.091602679	0.459992842	41.43951745	51.12562629
0015_0001	Brand20	¨ql¤Çñ¹ÁÆiâj	Children's Udon noodles Set (cold)		550	6.9	8.5	62.2	3.9	-0.899728164	-0.846627829	-0.050029002	0.202059412	36.61384489	44.75196997
0015_0001	Brand20	¨qlICX	children's omelet with rice		600	15.3	29	45.8	1.7	-0.371746176	0.170133324	-0.374699617	-0.608588512	57.49776106	61.78961657
0015_0001	Brand20	¨qlICXÙ	Children's Omelette Rice lunchbox		510	19.4	30.6	49.1	2.1	-0.114040681	0.249490292	-0.309369554	-0.46119798	63.48303249	67.75284827
0015_0001	Brand20	¨qlJ[	kid's curry		550	3.9	4	52.2	1	-1.088293159	-1.069819302	-0.247998889	-0.866521943	31.46119237	41.55334308
0015_0001	Brand20	¨ql`	kid's lunch		600	22.7	18.9	49.7	1.6	0.093380814	-0.330807537	-0.297491361	-0.645436145	66.1310588	82.74452755
0015_0001	Brand20	©Ú¿áRbP	pumpkin croquette		160	2.5	7.3	25.6	0.5	-1.176290157	-0.906145556	-0.774598788	-1.050760107	22.42367166	29.61675803
0015_0001	Brand20	©Ú¿áRbPi1Âj	Pumpkin croquette (1 piece)		100	2.4	7.4	24.9	0.5	-1.182575657	-0.901185745	-0.78845668	-1.050760107	22.14234704	29.24518983
0015_0001	Brand20	«Ý¾Ü	yellow ball		50	3.7	6.7	3.1	0.8	-1.100864159	-0.935904419	-1.220031033	-0.940217208	15.69945953	20.73554684
0015_0001	Brand20	«ñÒç²Ú¤	chopped burdock root (and sometimes carrot) cooked in sugar and soy sauce		100	0.6	0.3	5.9	0.4	-1.295714655	-1.253332291	-1.164599465	-1.08760774	5.869463413	7.752275376
0015_0001	Brand20	O[T_	green salad		180	1.8	1.7	6.2	1	-1.220288656	-1.183894944	-1.158660369	-0.866521943	10.02900464	13.24611813
0015_0001	Brand20	²Ñ	rice		190	4.5	0.5	66.8	0	-1.05058016	-1.24341267	0.041037146	-1.234998272	30.20256846	39.89097662
0015_0001	Brand20	³ÎÌÄ«	grilled mackerel		150	14.4	22.1	1.9	1	-0.428315674	-0.172093601	-1.24378742	-0.866521943	40.34698589	46.82023994
0015_0001	Brand20	³ÎÌYÎÄ«èH	Charcoal-grilled mackerel set meal		890	37	46.7	77.8	4.5	0.992207294	1.048019784	0.258804021	0.42314521	61.3831272	47.44394898
0015_0001	Brand20	³ÎÌYÎÄ«Ù	Charcoal-grilled mackerel lunchbox		800	34.6	46	74.5	3	0.841355297	1.01330111	0.193473958	-0.129569284	71.05676446	62.98940936
0015_0001	Brand20	µ»Ð¶«²Ñ	shiso hijiki rice cooked with adzuki beans		280	5.1	0.8	71.3	0.9	-1.012867161	-1.228533238	0.130123595	-0.903369575	36.92394948	48.76844853
0015_0001	Brand20	µÜÙÁ¯ÌÄ«	grilled shimahokke		250	12.9	3.2	1.7	0.9	-0.522598172	-1.109497786	-1.247746818	-0.903369575	22.68379586	29.96032512
0015_0001	Brand20	µÜÙÁ¯ÌYÎÄ«èH	Charcoal-grilled shimahokke set meal		990	46.7	12.2	77.3	4.5	1.60190078	-0.663114841	0.248905527	0.42314521	67.5432436	57.915883
0015_0001	Brand20	µÜÙÁ¯ÌYÎÄ«Ù	Charcoal Grilled Shimahokke Lunchbox		900	44.3	11.5	74	2.9	1.451048783	-0.697833514	0.183575464	-0.166416917	76.74554447	73.58671892
0015_0001	Brand20	µá«µá«LxcT_	Cabbage Salad		50	2.5	6.2	13.1	2.1	-1.176290157	-0.960703471	-1.022061147	-0.46119798	17.51049662	23.1275301
0015_0001	Brand20	¶á±¨ëµ	grated radish with small fisy		100	4.3	0.5	2.6	0.7	-1.06315116	-1.24341267	-1.229929528	-0.977064841	10.51723437	13.89096264
0015_0001	Brand20	¶á±²Ñ	rice cooked with small fish		280	8.6	0.9	66.9	0.7	-0.792874666	-1.223573428	0.043016844	-0.977064841	39.47798122	52.14176496
0015_0001	Brand20	·¯»¤LÆìØÌ| ñ	walleye pollackand Vegetables with Black Vinegar Sauce		530	12.7	9.6	47.5	1.9	-0.535169172	-0.792069914	-0.341044736	-0.534893246	45.1318176	59.60924426
0015_0001	Brand20	·¯»¤LÆìØÌ| ñèH	Set meal of Alaska Cod and Vegetables with Black Vinegar Stew		920	21.9	20.8	136.3	4.5	0.043096815	-0.236571137	1.416927859	0.42314521	80.32600319	68.98365365
0015_0001	Brand20	·¯»¤LÆìØÌ| ñÙ	lunchbox of walleye pollack and Vegetables with Black Vinegar Stew		830	18.7	11.4	119.7	2.8	-0.15803918	-0.702793325	1.088297847	-0.20326455	78.53268768	82.92995397
0015_0001	Brand20	XpCV[J[Ù	Spicy Curry lunchbox		680	11.3	10.2	130.3	2.2	-0.62316617	-0.762311051	1.298145927	-0.424350348	68.81195892	66.75910859
0015_0001	Brand20	XpCV[`L©ÂJ[Ù	Spicy Chicken cutlet Curry lunchbox		780	30	35.5	144.2	2.6	0.552222303	0.492521007	1.57332407	-0.276959816	93.28722534	68.10107227
0015_0001	Brand20	XpCV[¡g°J[Ù	Spicy Spiced Fried Chicken Curry lunchbox		780	37.1	40.5	146.4	3.8	0.998492793	0.740511532	1.616877445	0.165211779	82.42367183	47.22327795
0015_0001	Brand20	XpCV[gtCJ[Ù	Spicy Fried Fish Curry lunchbox		780	22	17.6	158.8	2.6	0.049382315	-0.395285073	1.862360104	-0.276959816	80.44391693	75.36974895
0015_0001	Brand20	¹¢ë¤Çñ	Udon noodles in a steamer basket		500	17.8	2.8	59	3.8	-0.214608679	-1.129337028	-0.113379366	0.165211779	43.57873993	53.95107057
0015_0001	Brand20	\[X`L©Â¥	Sauce chicken cutlet bowl		660	26.2	27.6	99.2	4	0.313373309	0.100695977	0.682459579	0.238907045	82.95186292	81.39206625
0015_0001	Brand20	\[X`L©Â¥Æ¹¢ë¤Çñ	Sauce chicken cutlet bowl and udon in a steamer basket		960	32.1	28.3	167.9	8.8	0.6842178	0.135414651	2.042512701	2.007593425	49.43479113	9.451303417
0015_0001	Brand20	\[X`L©Â¥Æ¹¢ë¼	Sauce chicken cutlet bowl and soba in a steamer basket		960	37	29	160.3	5.2	0.992207294	0.170133324	1.892055587	0.68107864	76.80044029	41.9770011
0015_0001	Brand20	\[X`L©Â¥Æ·¤Çñ	Sauce chicken cutlet bowl and hot udon		960	33.5	28.9	168.8	10.4	0.772214798	0.165173514	2.060329991	2.597155552	38.18113624	-6.140559665
0015_0001	Brand20	\[X`L©Â¥Æ·¼	Sauce chicken cutlet bowl and hot soba		960	42.7	29.8	158.4	6.7	1.350480785	0.209811808	1.854441309	1.233793134	67.25655406	19.63305284
0015_0001	Brand20	½ÁÕèìØÌÝ»`	Barley Miso Soup with Plenty of Vegetables		250	3.4	1.1	13	2.3	-1.119720659	-1.213653807	-1.024040846	-0.387502715	13.83523046	18.27330863
0015_0001	Brand20	½Ü²v	egg pudding		260	4.7	16.1	18.3	0.1	-1.038009161	-0.469682231	-0.919116806	-1.198150639	27.66411295	35.33662004
0015_0001	Brand20	^^\[X	tartar sauce		50	1.1	6.1	0.2	0.5	-1.264287155	-0.965663282	-1.277442301	-1.050760107	10.37369606	13.70137999
0015_0001	Brand20	`L© ³ñÏèH	Chicken Kaasan Stewed Set Meal		890	29.3	27.6	113.6	5.9	0.508223804	0.100695977	0.967536216	0.93901207	78.87236014	62.75745413
0015_0001	Brand20	`L©Â	chicken cutlet		280	18.7	25.3	13.9	0.4	-0.15803918	-0.013379664	-1.006223556	-1.08760774	48.3909184	54.25234901
0015_0001	Brand20	`L©ÂÙ	chicken cutlet lunchbox		700	24.8	27.1	87	1.3	0.225376311	0.075896925	0.440936317	-0.755979044	83.67364925	94.62308558
0015_0001	Brand20	`L¡X©ÂÏèH	Chicken Miso cutlet Set Meal		880	37.5	34.5	112	5.5	1.023634793	0.442922902	0.935861034	0.791621539	78.31193927	55.22683096
0015_0001	Brand20	Æëë²Ñ	grated yam and rice		280	5.9	0.7	75.2	0.4	-0.962583162	-1.233493049	0.20733185	-1.08760774	37.8288151	49.96357779
0015_0001	Brand20	Èß½¯¨ëµ	Namenake mushroom and grated radish		100	1.2	0.1	9.1	0.9	-1.258001656	-1.263251912	-1.101249101	-0.903369575	8.923635573	11.78616774
0015_0001	Brand20	ËÎËÎT_	sticky salad		150	4.2	1.3	8.4	1.3	-1.06943666	-1.203734186	-1.115106993	-0.755979044	13.26340299	17.5180498
0015_0001	Brand20	Î­¾ñ¥	Bomb bowl		820	21.6	10.8	85.3	2.2	0.024240315	-0.732552188	0.407281436	-0.424350348	70.46457884	92.92293249
0015_0001	Brand20	oW`LT_èH	Basil Chicken Salad Set Meal		940	27.1	27.7	94.2	5.2	0.369942808	0.105655788	0.583474635	0.68107864	73.97333128	70.44999625
0015_0001	Brand20	Ð¶«ÌÏ¨	simmered hijiki		100	3.4	2.3	6.1	0.5	-1.119720659	-1.154136081	-1.160640067	-1.050760107	11.72432736	15.48526805
0015_0001	Brand20	Ð¶«ÌÏ¨	simmered hijiki		100	1.7	1.1	3.1	0.3	-1.226574156	-1.213653807	-1.220031033	-1.124455373	6.175915994	8.157032103
0015_0001	Brand20	ÐÆ­¿J[	curry in a bite		50	0.5	1.5	3.3	0.5	-1.302000155	-1.193814565	-1.216071636	-1.050760107	6.58479487	8.697071526
0015_0001	Brand20	ÔÁ©¯¨ëµ¤Çñ	udon noodles with grated radish		390	6.9	1.3	70	5.4	-0.899728164	-1.203734186	0.104387509	0.754773906	22.6175528	26.26593422
0015_0001	Brand20	Ù¤êñÌ¨Ð½µ	Boiled spinach		100	1.6	0.2	1.2	0	-1.232859656	-1.258292101	-1.257645312	-1.234998272	2.487301451	3.285180337
0015_0001	Brand20	Ù¤êñÌ²Üa¦	Spinach with sesame paste		100	2.2	2.7	6.3	0.4	-1.195146657	-1.134296839	-1.15668067	-1.08760774	10.08504392	13.32013374
0015_0001	Brand20	Ù¤êñÌ²Üa¦	Spinach with sesame paste		100	1.7	2.6	5.5	0.4	-1.226574156	-1.139256649	-1.172518261	-1.08760774	9.11740986	12.04210112
0015_0001	Brand20	|e^{³cÌT_èH	Potato Tartar Chicken Tatsuta Salad Set Meal		890	27.1	38.4	103.1	3.9	0.369942808	0.636355512	0.759667835	0.202059412	79.00965286	69.18528614
0015_0001	Brand20	|egT_	potato salad		100	1.5	18.4	14.7	0.5	-1.239145156	-0.355606589	-0.990385965	-1.050760107	27.46143317	32.27729846
0015_0001	Brand20	|egT_	potato salad		100	0.8	9.2	7.4	0.3	-1.283143655	-0.811909156	-1.134903982	-1.124455373	14.14864665	18.68726276
0015_0001	Brand20	Ü®ë²Ñ	rice cooked with tuna		390	14.9	1.3	68	0.1	-0.396888175	-1.203734186	0.064793532	-1.198150639	44.17236799	58.34202151
0015_0001	Brand20	~j³ÎÌYÎÄ«	Char-grilled mini mackerel		150	14.5	22.1	1.9	1.3	-0.422030174	-0.172093601	-1.24378742	-0.755979044	40.46344497	46.97405687
0015_0001	Brand20	~j·¯»¤LÌ| ñ	Mini Alaska pollackd with Black Vinegar Sauce		460	8.1	8.2	34.7	1	-0.824302165	-0.861507261	-0.594446191	-0.866521943	33.79307414	44.63324807
0015_0001	Brand20	~jÙÁ¯ÌYÎÄ«	Char-grilled Mini Hokke		150	13	3.2	1.7	0.9	-0.516312672	-1.109497786	-1.247746818	-0.903369575	22.80025494	30.11414205
0015_0001	Brand20	~j{Ì| ñ	Mini chicken with black vinegar sauce		440	15.6	20.6	38.6	1.5	-0.352889676	-0.246490758	-0.517237935	-0.682283778	55.20615804	66.44595123
0015_0001	Brand20	~j{Ì³cg°	Mini deep fride Chicken		150	13	15.3	10.7	0.8	-0.516312672	-0.509360715	-1.06957392	-0.940217208	37.22094743	48.93010517
0015_0001	Brand20	~j¡g°	Mini fried spices		200	17.4	20.3	11.2	1.2	-0.239750679	-0.26137019	-1.059675425	-0.792826677	47.12336936	55.94028311
0015_0001	Brand20	~jìØÌ| ñ	Mini Vegetables with Black Vinegar Sauce		400	3.7	5.8	30.1	0.9	-1.100864159	-0.980542713	-0.685512339	-0.903369575	24.77606767	32.72375783
0015_0001	Brand20	~NACX	milk ice cream		60	2.6	4.3	10.3	0.1	-1.170004658	-1.054939871	-1.077492715	-1.198150639	11.44027193	15.11009305
0015_0001	Brand20	à¿à¿Ü²Ñ	Rice with five grains		190	5.2	1.4	53.8	0.3	-1.006581661	-1.198774375	-0.216323707	-1.124455373	29.12457556	38.46718414
0015_0001	Brand20	àëÝ`LXe[L	Moromi Chicken Steak		200	17.7	14.6	1.4	1.7	-0.220894179	-0.544079389	-1.253685914	-0.608588512	38.63998292	51.03495278
0015_0001	Brand20	àëÝ`LÌYÎÄ«èH	Charcoal Grilled Moromi Chicken Set Meal		890	42.9	31.8	79.4	5.1	1.363051785	0.309008018	0.290479203	0.644231007	71.56625408	51.81843005
0015_0001	Brand20	àëÝ`LÌYÎÄ«Ù	Charcoal Grilled Moromi Chicken Lunch Box		800	41.4	30.9	75	4.3	1.268769287	0.264369724	0.203372453	0.349449944	76.24115568	60.30020489
0015_0001	Brand20	â«Æèi6Âj	Yakitori (6 pieces)		200	25.8	21.3	7.5	2.2	0.288231309	-0.211772085	-1.132924283	-0.424350348	55.6774164	62.45387244
0015_0001	Brand20	±ÌYÎÄ«èH	Charcoal-grilled horse mackerel set meal		990	56	13.3	78.2	4.3	2.186452266	-0.608556925	0.266722817	0.349449944	59.41897417	47.18550283
0015_0001	Brand20	«ÚâÌÝûÐ¯YÎÄ«èH	Charcoal-grilled set meal of sea bream marinated in soy sauce and malted rice		980	30.5	12.4	66.3	3.9	0.583649803	-0.65319522	0.031138651	0.202059412	68.60374367	75.92879956
0015_0001	Brand20	«ÚâÌÝûÐ¯YÎÄ«Ù	Char-grilled sea bream marinated in soy sauce lunchbox		980	28	11.3	62.8	2.2	0.426512306	-0.707753135	-0.038150809	-0.424350348	70.12437859	84.62046205
0015_0001	Brand20	·¤Çñ	Hot udon		500	8.6	1.9	69.4	7.5	-0.792874666	-1.173975323	0.092509316	1.528574197	10.59151774	10.38217639
0015_0001	Brand20	·©¢¡X`	hot miso soup		70	1.2	0.6	3.3	1.6	-1.258001656	-1.238452859	-1.216071636	-0.645436145	7.255661374	9.583139215
0015_0001	Brand20	·¼	Hot soba noodles		500	11.9	2.3	62.6	2.1	-0.585453171	-1.154136081	-0.042110207	-0.46119798	43.03042858	56.83376971
0015_0001	Brand20	{ÆìØÌ| ñ	Chicken and vegetables with black vinegar sauce		500	19.1	24.8	48.5	2.5	-0.132897181	-0.038178717	-0.321247747	-0.313807449	62.91357357	74.04047031
0015_0001	Brand20	{ÆìØÌ| ñèH	Chicken and vegetable set meal with black vinegar sauce		890	28.3	36	137.3	5.1	0.445368806	0.51732006	1.436724848	0.644231007	78.78498014	48.29389908
0015_0001	Brand20	{ÆìØÌ| ñÙ	Chicken and Vegetable lunchbox with Black Vinegar Stew		800	25.1	26.6	120.7	3.4	0.24423281	0.051097872	1.108094835	0.017821247	91.56262214	83.0746093
0015_0001	Brand20	{Ì³cg°i6Âj	Deep-fried chicken (6 pieces)		550	25.7	30.3	22.1	1.2	0.28194581	0.234610861	-0.843888249	-0.792826677	60.91627839	60.2661626
0015_0001	Brand20	LY©«tCèHi4Â·èj	Hiroshima fried oyster set meal (4 pieces)		990	18	26.6	91.1	4.3	-0.202037679	0.051097872	0.522103971	0.349449944	68.38295351	72.51743037
0015_0001	Brand20	LY©«tCèHi6Â·èj	Fried Hiroshima Oyster Set Meal (6 pieces)		1220	22.8	41.1	104.3	5.2	0.099666314	0.770270395	0.783424221	0.68107864	63.08550248	54.18574043
0015_0001	Brand20	LY©«tCÙi4Âj	Hiroshima fried oyster lunchbox (4 pieces)		900	14.7	18.6	98.4	2.2	-0.409459175	-0.345686968	0.666621988	-0.424350348	74.40194036	87.54082879
0015_0001	Brand20	LY©«tCÙi6Âj	Hiroshima fried oyster lunchbox (6 pieces)		1130	19	27	111.1	2.9	-0.139182681	0.070937114	0.918043744	-0.166416917	85.75897057	85.9035639
0015_0001	Brand20	gÈÜ·	dish of raw fish and vegetables seasoned in vinegar		100	0.2	0	4	0.1	-1.320856654	-1.268211722	-1.202213744	-1.198150639	2.382850177	3.147223085
0015_0001	Brand20	¡g°i3Âj	Deep-fried spicy fried chicken (3 pieces)		200	25.9	30.4	16.3	1.8	0.294516809	0.239570671	-0.958710783	-0.571740879	59.02174023	57.33488382
0015_0001	Brand20	¡g°èH	Spicy fried chicken set meal		890	42.5	43.3	99.6	4.7	1.337909786	0.879386227	0.690378374	0.496840475	71.13846535	44.7954766
0015_0001	Brand20	¡g°Ù	Spicy fried chicken lunch box		800	40.6	42.3	94.8	3.4	1.218485288	0.829788122	0.595352829	0.017821247	79.17214611	60.65416821
0015_0001	Brand20	ÝÂ¤û	black soy milk		150	7.6	4.3	14.3	0	-0.855729665	-1.054939871	-0.99830476	-1.234998272	18.04771625	23.83707955
0015_0001	Brand20	ÊèöµìØ	Colorful steamed vegetables		280	3.5	0.3	13.2	2.2	-1.113435159	-1.253332291	-1.020081448	-0.424350348	13.28987872	17.55301844
0015_0001	Brand20	ÊèöµìØ	Colorful steamed vegetables		280	3.5	0.3	13.2	2.2	-1.113435159	-1.253332291	-1.020081448	-0.424350348	13.28987872	17.55301844
0015_0001	Brand20	íè½Ä{Íß	Freshly shaved katsuobushi		50	1.5	0.1	0	0	-1.239145156	-1.263251912	-1.281401698	-1.234998272	1.838782576	2.428628971
0015_0001	Brand20	l³ØÌ[X©Âd	Pork cutlet		990	48.3	50.7	118.8	5.9	1.702468777	1.246412204	1.070480557	0.93901207	59.11568534	12.05057743
0015_0001	Brand20	l³ØÌ[X©ÂèH	Pork cutlet set meal		970	35.5	42.4	94.5	3.8	0.897924796	0.834747932	0.589413732	0.165211779	76.23932576	64.7705582
0015_0001	Brand20	l³ØÌ[X©ÂÙ	pork loin cutlet lunchbox		880	33.9	41.2	90.7	1.3	0.797356798	0.775230206	0.514185175	-0.755979044	81.40999832	77.50920446
0015_0001	Brand20	l³ØÌ[X©Â¥	pork loin cutlet bowl		900	47.4	50.5	100.7	4.2	1.645899279	1.236492583	0.712155062	0.312602311	66.70858278	33.02806688
0015_0001	Brand20	l³Ø[X©Â	Pork cutlet		450	27.8	39.4	17.6	0.4	0.413941307	0.685953617	-0.932974698	-1.08760774	52.32330709	45.23748676
0015_0001	Brand20	è¢è¤	homemade tofu		200	11.6	5.9	5.5	0.1	-0.60430967	-0.975582903	-1.172518261	-1.198150639	21.63127811	28.57017974
0015_0001	Brand20	è¢è¤ T_	Handmade Tofu Salad		200	6.2	4.8	7.7	0.6	-0.943726663	-1.030140818	-1.128964886	-1.013912474	18.55219736	24.50338857
0015_0001	Brand20	è¢è¤ Æ¶á±ÌT_	handmade tofu and baby sardine salad		470	17.2	12.9	17.8	3.3	-0.252321678	-0.628396167	-0.9290153	-0.019026385	40.46285216	49.8356654
0015_0001	Brand20	è¢è¤ Æ`LÌggÏèH	Handmade Tofu and Chicken Tenderloin Set Meal		850	30.7	18.4	90.5	5.6	0.596220802	-0.355606589	0.510225777	0.828469172	71.38790399	72.94826261
0015_0001	Brand20	è¢è¤ ÌËÎËÎ¬«	Handmade tofu with a small bowl		400	18.9	14.7	15.8	0.4	-0.145468181	-0.539119578	-0.968609277	-1.08760774	44.04590723	58.17499454
0015_0001	Brand20	¶½Ü²	raw egg		30	6.2	5.2	0.2	0.2	-0.943726663	-1.010301576	-1.277442301	-1.161303006	13.43787886	17.74849421
0015_0001	Brand20	åË®Ì7íÌìØÌ¨¡X`	7 Kinds of Vegetable Miso Soup		150	1.8	0.8	10	2	-1.220288656	-1.228533238	-1.083431812	-0.498045613	10.59578753	13.99471416
0015_0001	Brand20	åË®`èH	Original lunch set menu		790	29.5	30.5	113.6	3.5	0.520794804	0.244530482	0.967536216	0.05466888	95.49057682	80.87896778
0015_0001	Brand20	åË®äVÙ	Otoya Gozen lunchbox		1380	54.7	61.5	98.7	5.6	2.104740768	1.782071739	0.672561084	0.828469172	37.80676721	-4.175967792
0015_0001	Brand20	åË®`LìØèH	Chicken Nanban Set Meal		800	46.1	58.9	103.6	5.4	1.564187781	1.653116665	0.769566329	0.754773906	53.37433015	14.01148835
0015_0001	Brand20	åË®Î­¾ñ¬«	Bakudan Small Bowl		410	13.3	9	10.2	0.3	-0.497456173	-0.821828777	-1.079472414	-1.124455373	29.54928629	39.02813399
0015_0001	Brand20	YÎÄ«`LÌK\[XèH	Charcoal Grilled Chicken with Leek Sauce Set Meal		800	42.2	29.8	79.8	5.6	1.319053286	0.209811808	0.298397998	0.828469172	69.33780092	51.00781298
0015_0001	Brand20	YÎÄ«{Ìeq¥	Charcoal-grilled chicken and egg bowl		730	35.9	25.3	81.8	3.5	0.923066795	-0.013379664	0.337991976	0.05466888	84.40854276	86.06530492
0015_0001	Brand20	YÎÄ«{Ìeq¥	Charcoal-grilled chicken and egg bowl		820	36.8	25.5	99.9	5.2	0.979636294	-0.003460043	0.696317471	0.68107864	79.44142055	70.65917634
0015_0001	Brand20	ØÌ¶IÄ«èH	Set meal of pork with ginger		890	25.8	32.9	91.3	4.5	0.288231309	0.363565934	0.526063368	0.42314521	74.1253903	70.45056605
0015_0001	Brand20	ØÌ¶IÄ«Ù	Wok-fried pork with ginger lunchbox		860	24.4	31.9	87.8	3.2	0.200234311	0.313967829	0.456773908	-0.055874018	81.00548764	83.38673602
0015_0001	Brand20	[¤	natto (fermented soybeans)		50	7.4	4.4	7.1	0.1	-0.868300664	-1.04998006	-1.140843079	-1.198150639	15.94843504	21.06438895
0015_0001	Brand20	Êºñ´¢ptF	Shiratama Zenzai Parfait		420	8.2	5.1	60.8	0.1	-0.818016666	-1.015261387	-0.077744787	-1.198150639	37.22069366	49.16038258
0015_0001	Brand20	gÌtCi3Âj	Fried white fish (3 pieces)		280	10.7	7.4	28.5	0.4	-0.660879169	-0.901185745	-0.717187521	-1.08760774	32.44621977	42.85434849
0015_0001	Brand20	ACX	green tea ice cream		60	2.9	2.8	11.3	0.1	-1.151148158	-1.129337028	-1.057695726	-1.198150639	10.77800563	14.23538435
0015_0001	Brand20	¡X`	miso soup		70	1.2	0.6	3.3	1.6	-1.258001656	-1.238452859	-1.216071636	-0.645436145	7.255661374	9.583139215
0015_0001	Brand20	ìØÌ| ñ	Vegetables with black vinegar sauce		330	3.8	10.5	38.1	0.9	-1.094578659	-0.747431619	-0.52713643	-0.903369575	32.14608112	42.45793109
0015_0001	Brand20	ìØ|Æ³ÎÌYÎÄ«Ù	Charcoal Grilled Mackerel and Vegetable with Black Vinegar Lunchbox		790	22	28.5	97.3	2.8	0.049382315	0.145334272	0.6448453	-0.20326455	84.19086406	89.88985038
0015_0001	Brand20	ìØ|ÆÙÁ¯ÌYÎÄ«Ù	Charcoal Grilled Hokke and Vegetable with Black Vinegar Lunchbox		840	20.5	9.6	97.3	2.5	-0.044900183	-0.792069914	0.6448453	-0.313807449	72.48240567	89.77444575
0015_0001	Brand20	ìØ|Æ¡g°Ù	Vegetable with Black Vinegar and Spicy Fried Chicken Lunchbox		820	25.1	26.7	108.1	3.2	0.24423281	0.056057683	0.858652778	-0.055874018	90.39712428	89.69823827
0015_0001	Brand20	ìØ|ÆYÎÄ«`LÌK\[XÙ	Vegetable Black Vinegar and Charcoal Grilled Chicken with Leek Sauce Lunchbox		790	25.5	22.6	100	3.8	0.26937481	-0.147294548	0.69829717	0.165211779	83.79553317	89.17930504
0017_0001	Brand5	Y¢íµ	sardine	sushi	110	5	3.2	12.8	0.5	-1.019152661	-1.109497786	-1.028000243	-1.050760107	16.87231924	22.28463758
0017_0001	Brand5	 ©¢©	red squid with salt and lemon	sushi	110	3.8	0.4	11.7	0.9	-1.094578659	-1.24837248	-1.049776931	-0.903369575	13.18094815	17.40914503
0017_0001	Brand5	 ¶	charm	sushi	110	4.3	0.7	11.5	0.4	-1.06315116	-1.233493049	-1.053736329	-1.08760774	12.6001307	16.64201241
0017_0001	Brand5	A{Jh¦Ñ	avocado shrimp	sushi	110	6.3	5.6	14.3	0.6	-0.937441163	-0.990462334	-0.99830476	-1.013912474	21.82472638	28.82568252
0017_0001	Brand5	A{JhT[	avocado salmon (Oncorhynchus masou rhodurus)	sushi	110	4.8	7.9	14.3	0.5	-1.031723661	-0.876386692	-0.99830476	-1.050760107	21.50873718	28.40833001
0017_0001	Brand5	¢­ç	Seasoned salmon roe	sushi	110	2.8	1	12.1	0.6	-1.157433658	-1.218613617	-1.041858135	-1.013912474	12.71445705	16.79301247
0017_0001	Brand5	¢Èè	Inari-zushi	sushi	110	5.3	4.7	22.3	1	-1.000296161	-1.035100629	-0.839928851	-0.866521943	22.76749031	30.07086714
0017_0001	Brand5	¦Ñ	shrimp	sushi	110	6	0.3	12.3	0.5	-0.956297662	-1.253332291	-1.037898738	-1.050760107	15.18851234	20.06069753
0017_0001	Brand5	¦Ñ`[Y}àtè	Seared Shrimp with cheese and mayonnaise	sushi	110	6.4	6	12.3	0.7	-0.931155663	-0.970623092	-1.037898738	-0.977064841	21.57516552	28.4960673
0017_0001	Brand5	¦ÑOÑ·è	three pieces of shrimp	sushi	198	7.9	0.3	18.8	0.8	-0.836873165	-1.253332291	-0.909218311	-0.940217208	20.46817385	27.0339738
0017_0001	Brand5	¦ÑV¤Çñ	udon noodles with tempura of shrimp		330	8.1	4.5	32.5	2.8	-0.824302165	-1.04502025	-0.637999566	-0.20326455	29.5859403	37.27309674
0017_0001	Brand5	¦ÑVÉ¬è	Shrimp tempura	sushi	110	5.4	4.5	17.1	0.6	-0.994010662	-1.04502025	-0.942873192	-1.013912474	20.79278191	27.46270994
0017_0001	Brand5	¦ÑVÉ¬è}	Shrimp tempura with mayonnaise	sushi	110	5.3	7	16.5	0.6	-1.000296161	-0.921024987	-0.954751385	-1.013912474	22.75365172	30.0525894
0017_0001	Brand5	¦ÑVª	fried shrimp roll	sushi	110	8.1	7.5	31.8	1.1	-0.824302165	-0.896225935	-0.651857458	-0.82967431	32.08607102	42.37867089
0017_0001	Brand5	¦ÑVªi}Èµj	Shrimp tempura roll without mayonnaise	sushi	110	7.4	5.4	20.8	0.7	-0.868300664	-1.000381955	-0.869624334	-0.977064841	25.30620166	33.4239487
0017_0001	Brand5	¨±³ÜJ[Zbg	kid's Curry Set		462	5.5	9.1	42.5	1.7	-0.987725162	-0.816868966	-0.440029679	-0.608588512	34.45326788	45.50521938
0017_0001	Brand5	¨±³ÜÉ¬èZbg	kid's sushi set		462	11.5	7.1	34.3	1.1	-0.61059517	-0.916065177	-0.602364987	-0.82967431	36.59510098	48.33411169
0017_0001	Brand5	IjIT[	onion salmon (Oncorhynchus tshawytscha)	sushi	110	4.9	1.9	13	0.5	-1.025438161	-1.173975323	-1.024040846	-1.050760107	15.63456723	20.64983832
0017_0001	Brand5	©ÁÏª	cucumber roll	sushi	110	2.4	0.3	29.4	1	-1.182575657	-1.253332291	-0.699370231	-0.866521943	17.95103444	23.70938406
0017_0001	Brand5	©ÉÝ»	Kanimiso	sushi	110	1.8	0.9	14	0.6	-1.220288656	-1.223573428	-1.004243857	-1.013912474	12.1548952	16.05395385
0017_0001	Brand5	«ÂË¤Çñ	udon with deep-fried tofu		330	8.7	5.6	34.5	3.1	-0.786589166	-0.990462334	-0.598405589	-0.092721651	31.34644027	37.79488238
0017_0001	Brand5	«ã¤èÌ²Ü_	Cucumber with sesame and salt sauce		110	0.8	3.2	2.2	0.7	-1.283143655	-1.109497786	-1.237848323	-0.977064841	8.775648968	11.59070985
0017_0001	Brand5	R[	cone	sushi	110	1.7	3.3	16.5	0.8	-1.226574156	-1.104537976	-0.954751385	-0.940217208	15.1609573	20.02430337
0017_0001	Brand5	T[`[Y}àtè	Seared Salmon with cheese and mayonnaise	sushi	110	4.6	8.7	11.5	0.5	-1.04429466	-0.836708208	-1.053736329	-1.050760107	20.98394254	27.71519125
0017_0001	Brand5	T[OÑ·è	Three Pieces of Salmon	sushi	198	6.1	7.6	18.4	0.8	-0.950012163	-0.891266124	-0.917137107	-0.940217208	24.93362822	32.93186079
0017_0001	Brand5	T_RÍ	salad Gunkan	sushi	110	3.4	7.5	16.7	0.9	-1.119720659	-0.896225935	-0.950791987	-0.903369575	21.07377194	27.83383621
0017_0001	Brand5	µÁÆèN[P[L	Cream Cake		110	1.4	7.1	12.3	0.1	-1.245430656	-0.916065177	-1.037898738	-1.198150639	13.34946847	17.63172345
0017_0001	Brand5	ciT_RÍ	Tuna Salad Gunkan	sushi	110	3.9	5.8	12.6	0.8	-1.088293159	-0.980542713	-1.031959641	-0.940217208	18.5899366	24.55323385
0017_0001	Brand5	ÂÔL	whelk	sushi	110	3.3	0.1	12.6	0.6	-1.126006159	-1.263251912	-1.031959641	-1.013912474	12.65308603	16.7119548
0017_0001	Brand5	eLno[O	teriyaki Hamburg	sushi	110	5.2	4.9	14.4	1.1	-1.006581661	-1.025181008	-0.996325061	-0.82967431	19.93708185	26.33251762
0017_0001	Brand5	eL}no[O	teriyaki hamburg with mayonnaise	sushi	110	5.3	8.1	14.4	1.1	-1.000296161	-0.866467071	-0.996325061	-0.82967431	22.99422646	30.37033594
0017_0001	Brand5	ÆÑ±RÍ	tobiko Gunkan	sushi	110	2.6	0.4	12.7	1	-1.170004658	-1.24837248	-1.029979942	-0.866521943	12.15024204	16.04780805
0017_0001	Brand5	Æèg°	fried chicken		220	14.1	32	20.3	2.2	-0.447172174	0.318927639	-0.879522828	-0.424350348	45.52455799	43.94867499
0017_0001	Brand5	ÆëY³Î	chub mackerel	sushi	110	4.3	5.5	11.6	0.7	-1.06315116	-0.995422145	-1.05175663	-0.977064841	18.41328082	24.31991027
0017_0001	Brand5	ÆëT[	Pacific bluefin salmon	sushi	110	3.6	5	11.9	0.5	-1.107149659	-1.020221197	-1.045817533	-1.050760107	16.56590524	21.87993182
0017_0001	Brand5	ÈÁÆ¤ª	natto roll	sushi	110	4.2	1.7	30.3	1.1	-1.06943666	-1.183894944	-0.681552941	-0.82967431	21.66397028	28.61335892
0017_0001	Brand5	ÈÁÆ¤RÍ	natto Gunkan	sushi	110	4.6	2	15.3	0.7	-1.04429466	-1.169015512	-0.978507772	-0.977064841	16.90345366	22.32575934
0017_0001	Brand5	Ññ·Ü®ë	albacore tuna	sushi	110	6.3	0.3	11.3	0.4	-0.937441163	-1.253332291	-1.057695726	-1.08760774	14.48836598	19.13595757
0017_0001	Brand5	tC|eg	fried potato		220	2.5	24.2	28.8	1.4	-1.176290157	-0.06793758	-0.711248424	-0.719131411	36.3553514	39.69112705
0017_0001	Brand5	ÓñíèZú`R[gP[L`[Xg~Nüè`	Soft and rich chocolate cake		220	2.7	12.9	18.9	0.1	-1.163719158	-0.628396167	-0.907238612	-1.198150639	22.61432756	29.86857271
0017_0001	Brand5	Ü®ë	tuna	sushi	110	6.4	0.2	11.3	0.4	-0.931155663	-1.258292101	-1.057695726	-1.08760774	14.51292864	19.16839946
0017_0001	Brand5	Ü®ë½½«	tuna strips	sushi	110	5	2.8	13.3	0.6	-1.019152661	-1.129337028	-1.018101749	-1.013912474	17.37085573	22.94309507
0017_0001	Brand5	Ü®ë½½«A{Jh[	Tuna Tataki Avocado Roll	sushi	110	3.8	9.6	18.3	0.9	-1.094578659	-0.792069914	-0.919116806	-0.903369575	24.05631762	31.77312569
0017_0001	Brand5	Ü®ë½½«ª	Tuna Tataki Roll	sushi	110	5.1	2.4	28.9	1.1	-1.012867161	-1.14917627	-0.709268725	-0.82967431	22.84185299	30.16908395
0017_0001	Brand5	í³ÑÈ·	wasabi eggplant	sushi	110	0.8	0.1	14	1	-1.283143655	-1.263251912	-1.004243857	-0.866521943	10.25513305	13.54478422
0017_0001	Brand5	í³ÑÈ··è	wasabi eggplant		220	0.7	0.1	3.8	1.4	-1.289429155	-1.263251912	-1.206173141	-0.719131411	6.397285281	8.449412437
0017_0001	Brand5	CÛÌ¡X`	miso soup with nori seaweed		198	2.5	1	6	2.6	-1.176290157	-1.218613617	-1.162619766	-0.276959816	10.12758266	13.3763181
0017_0001	Brand5	YÍÜ¿	fishtank	sushi	110	5.3	4	11.4	0.4	-1.000296161	-1.069819302	-1.055716027	-1.08760774	16.76062314	22.13711151
0017_0001	Brand5	YÍÜ¿ÍçÝ	fishtank	sushi	110	2.7	1.9	5.6	0.2	-1.163719158	-1.173975323	-1.170538562	-1.161303006	8.309964406	10.97564256
0017_0001	Brand5	Y^âàtè	roasted sea bream	sushi	198	4.5	2	11.7	0.8	-1.05058016	-1.169015512	-1.049776931	-0.940217208	15.46650446	20.42786422
0017_0001	Brand5	YåÔè¦Ñ	large head shrimp	sushi	110	3.3	0.1	5.6	0.3	-1.126006159	-1.263251912	-1.170538562	-1.124455373	8.037304027	10.61551793
0017_0001	Brand5	ÃCV	Maine shrimp	sushi	110	3.1	0.1	12.3	0.5	-1.138577158	-1.263251912	-1.037898738	-1.050760107	11.62740626	15.35725652
0017_0001	Brand5	ÃCVRÍ	Amaebi Gunkan	sushi	110	4.3	1.7	13.2	0.6	-1.06315116	-1.183894944	-1.020081448	-1.013912474	15.50810125	20.48280448
0017_0001	Brand5	Êq	egg	sushi	110	4	2.9	16.4	0.6	-1.08200766	-1.124377218	-0.956731084	-1.013912474	17.4352501	23.02814593
0017_0001	Brand5	ïÌ[	Salt ramen with ingredients		330	18.5	3.8	29.8	4.1	-0.17061018	-1.079738923	-0.691451436	0.275754678	32.55411325	39.38995383
0017_0001	Brand5	ïÌ¡X`iÔ¾µVj	Miso soup with ingredients (red miso soup, new)		198	14.4	2.4	6.5	3.2	-0.428315674	-1.14917627	-1.152721272	-0.055874018	24.09072259	28.2116688
0017_0001	Brand5	ïÌ¡X`iÄÝ»Vj	Miso soup with ingredients (rice miso new)		198	14.6	2.4	7	3.2	-0.415744675	-1.14917627	-1.142822778	-0.055874018	24.50704215	28.76153573
0017_0001	Brand5	{ÜÚ²Íñ	cooked rice with chicken and five kinds of vegetables		165	1.6	0.7	10.3	0.3	-1.232859656	-1.233493049	-1.077492715	-1.124455373	8.332851477	11.00587137
0017_0001	Brand5	úÄ«Êq/·©¢úÄ«Êq	Thick-baked egg/hot thick-baked egg	sushi	110	4.9	3.4	6.5	0.7	-1.025438161	-1.099578165	-1.152721272	-0.977064841	15.31151606	20.2231585
0017_0001	Brand5	õ¢©V	Squid tempura	sushi	110	5.4	3.9	17.8	0.6	-0.994010662	-1.074779113	-0.9290153	-1.013912474	20.49816534	27.07358599
0017_0001	Brand5	õ¢©V}	Squid tempura with mayonnaise	sushi	110	5.5	9.4	18	0.9	-0.987725162	-0.801989535	-0.925055902	-0.903369575	25.74228824	33.99992354
0017_0001	Brand5	¨«È±íçÑÝ	rice cake with sweetened chestnuts and soybean flour		110	0.4	0.2	33.4	0	-1.308285654	-1.258292101	-0.620182276	-1.234998272	12.9008431	17.03918761
0017_0001	Brand5	R©¯Ü®ë	tuna with grated yam	sushi	110	3.4	1.5	15.7	0.5	-1.119720659	-1.193814565	-0.970588976	-1.050760107	14.51046298	19.16514286
0017_0001	Brand5	}¤	green soybeans		110	10.4	5.5	8	0	-0.679735669	-0.995422145	-1.123025789	-1.234998272	20.10046976	26.54831725
0017_0001	Brand5	Ïq	boiled conger eel	sushi	110	3.3	3	13.8	0.6	-1.126006159	-1.119417407	-1.008203255	-1.013912474	15.75824567	20.81319046
0017_0001	Brand5	n¬©ê¢	aged karei	sushi	110	2.6	2.4	12.1	0.5	-1.170004658	-1.14917627	-1.041858135	-1.050760107	13.08536804	17.28290464
0017_0001	Brand5	n¬©ê¢lM¶I	Aged Karei with Negi Ginger	sushi	110	2.7	2.4	12.4	0.5	-1.163719158	-1.14917627	-1.035919039	-1.050760107	13.31186796	17.58206142
0017_0001	Brand5	Ä«T[	grilled salmon	sushi	110	2.7	8.7	12.3	0.6	-1.163719158	-0.836708208	-1.037898738	-1.013912474	19.7473831	26.08196711
0017_0001	Brand5	Ýû[	soy sauce ramen		330	10.6	8.3	29.6	4.1	-0.667164669	-0.85654745	-0.695410833	0.275754678	27.41582465	32.6034002
0017_0001	Brand5	ãÏqàtèin[tj	Specially selected Boiled Conger eel (half)	sushi	198	4.1	2.7	7.7	0.4	-1.07572216	-1.134296839	-1.128964886	-1.08760774	12.81129032	16.92090801
0017_0001	Brand5	^¢©	squid	sushi	110	3.3	0.2	13.1	0.6	-1.126006159	-1.258292101	-1.022061147	-1.013912474	12.92838386	17.07556293
0017_0001	Brand5	¶½±	octopus	sushi	110	3.8	0.3	12.3	0.6	-1.094578659	-1.253332291	-1.037898738	-1.013912474	13.30913342	17.57844968
0017_0001	Brand5	Ô¦Ñ	red shrimp	sushi	110	4.2	0.2	6.1	0.3	-1.06943666	-1.258292101	-1.160640067	-1.124455373	9.360733549	12.36347841
0017_0001	Brand5	Ô¦Ñàtè	Seared red shrimp	sushi	110	4.2	0.2	6.5	0.5	-1.06943666	-1.258292101	-1.152721272	-1.050760107	10.87289622	14.36071403
0017_0001	Brand5	NÉi¹ñ²­j¶¦Ñ	Fresh Shrimp	sushi	110	3.9	0.1	12.1	0.5	-1.088293159	-1.263251912	-1.041858135	-1.050760107	12.48571832	16.49089871
0017_0001	Brand5	åÆë	fat under-belly of tuna	sushi	308	3.1	4	5.6	0.2	-1.138577158	-1.069819302	-1.170538562	-1.161303006	10.70562559	14.13978619
0017_0001	Brand5	åÆë@Rí³ÑÌ¹	T fatty tuna with wasabi	sushi	308	3.1	4	5.7	0.2	-1.138577158	-1.069819302	-1.168558863	-1.161303006	10.74230588	14.1882328
0017_0001	Brand5	åtÌ¹ ©¢©	red squid with perilla	sushi	110	3.8	0.4	11.3	0.5	-1.094578659	-1.24837248	-1.057695726	-1.050760107	12.35150626	16.31363399
0017_0001	Brand5	åtÌ¹¦ñªí	Engawa with perilla	sushi	110	1.6	4.6	12.5	0.5	-1.232859656	-1.040060439	-1.03393934	-1.050760107	14.0892197	18.60877278
0017_0001	Brand5	qöµ	savory egg custard		198	7.7	3.2	2.2	2	-0.849444165	-1.109497786	-1.237848323	-0.498045613	16.81132527	22.20407792
0017_0001	Brand5	Æë@àtè	medium fatty tuna	sushi	198	3.4	2.1	6	0.4	-1.119720659	-1.164055702	-1.162619766	-1.08760774	10.82113346	14.29234677
0017_0001	Brand5	SÎª	tuna roll	sushi	110	7.1	0.4	28.9	1	-0.887157164	-1.24837248	-0.709268725	-0.866521943	23.33310607	30.81792166
0017_0001	Brand5	ìØüè`LCX	Chicken rice with vegetables		165	1.1	0.4	7.8	0.2	-1.264287155	-1.24837248	-1.126985187	-1.161303006	5.87513902	7.75977161
0033_0004	Brand3	THE@GOOD@BURGER@á¿oYgp	THE GOOD BURGER with low-sugar buns		480	10.2	14	31.4	1.4	-0.692306668	-0.573838252	-0.659776254	-0.719131411	40.358258	53.30441774
0033_0004	Brand3	¢¿²Æu[x[ÌP[L	Strawberry and blueberry cake		380	2.6	9.1	24.7	0.2	-1.170004658	-0.816868966	-0.792416078	-1.161303006	21.8159815	28.81413245
0033_0004	Brand3	IjIOL	Onion Ring L		380	3.7	10	43.7	1.2	-1.100864159	-0.772230672	-0.416273293	-0.792826677	33.62423568	44.41024945
0033_0004	Brand3	IjIOR	Onion Ring R		280	2.5	7.4	29.1	0.8	-1.176290157	-0.901185745	-0.705309328	-0.940217208	24.4820987	32.33548922
0033_0004	Brand3	Kg[VR	gateau chocolate		380	5.5	26.9	35	0.2	-0.987725162	0.065977304	-0.588507095	-1.161303006	39.39241806	40.42530062
0033_0004	Brand3	NVbNWWo[K[	Classic WW Burger		900	45.8	78.7	40.6	3.8	1.545331281	2.635159146	-0.477643958	0.165211779	23.11025264	-16.64202378
0033_0004	Brand3	NVbNWWo[K[@á¿oYgp	Classic WW Burger with low sugar bun		960	45.4	78.7	36.9	3.8	1.520189282	2.635159146	-0.550892816	0.165211779	21.75308223	-17.81928086
0033_0004	Brand3	NVbNA{Jh`[Yo[K[iVOj	Classic Avocado Cheeseburger (Single)		750	27.4	53.8	39.8	2.3	0.388799307	1.40016633	-0.493481549	-0.387502715	48.13284987	40.31807847
0033_0004	Brand3	NVbNA{Jh`[Yo[K[iVOj@á¿oYgp	Classic avocado cheeseburger (single) on low-sugar bun		810	27	53.7	36.1	2.3	0.363657308	1.395206519	-0.566730407	-0.387502715	46.40173958	38.64692872
0033_0004	Brand3	NVbNA{Jh`[Yo[K[i_uj	Classic Avocado Cheeseburger (Double)		970	41.2	83.1	43.4	3.4	1.256198288	2.853390808	-0.42221239	0.017821247	22.824741	-9.943543402
0033_0004	Brand3	NVbNA{Jh`[Yo[K[i_uj@á¿oYgp	Classic Avocado Cheeseburger (double) with low sugar bun		1030	40.8	83.1	39.7	3.3	1.231056288	2.853390808	-0.495461248	-0.019026385	22.15029136	-10.21907591
0033_0004	Brand3	NVbNA{Jho[K[iVOj	Classic Avocado Burger (Single)		650	21.3	45.1	39.4	1.9	0.005383816	0.968662816	-0.501400344	-0.534893246	48.87711385	48.37666685
0033_0004	Brand3	NVbNA{Jho[K[iVOj@á¿oYgp	Classic Avocado Burger (single) with low sugar bun		710	20.8	45	35.8	1.9	-0.026043683	0.963703005	-0.572669504	-0.534893246	47.06622476	45.98487907
0033_0004	Brand3	NVbNA{Jho[K[i_uj	Classic Avocado Burger (Double)		870	35	74.5	43.1	2.9	0.866497296	2.426847104	-0.428151486	-0.166416917	33.34867561	14.08700909
0033_0004	Brand3	NVbNA{Jho[K[i_uj@á¿oYgp	Classic Avocado Burger (double) with low sugar bun		930	34.6	74.4	39.4	2.9	0.841355297	2.421887294	-0.501400344	-0.166416917	32.08340163	12.41585933
0033_0004	Brand3	NVbN`[Yo[K[iVOj	Classic cheeseburger (single)		600	25.8	40.7	36.6	2.3	0.288231309	0.750431153	-0.556831913	-0.387502715	57.13416704	54.66791744
0033_0004	Brand3	NVbN`[Yo[K[iVOj@á¿oYgp	Classic cheeseburger (single) with low-sugar bun		660	25.4	40.6	33	2.3	0.26308931	0.745471343	-0.628101072	-0.387502715	55.43973703	53.0452143
0033_0004	Brand3	NVbN`[Yo[K[i_uj	Classic cheeseburger (double)		820	39.6	70.1	40.2	3.4	1.15563029	2.208615442	-0.485562753	0.017821247	33.59750697	6.745991375
0033_0004	Brand3	NVbN`[Yo[K[i_uj@á¿oYgp	Classic cheeseburger (double) with low-sugar bun		880	39.2	70	36.6	3.3	1.13048829	2.203655632	-0.556831913	-0.019026385	33.05163404	6.640280528
0033_0004	Brand3	NVbNo[K[iVOj	Classic Burger (Single)		500	19.7	32	36.3	1.9	-0.095184182	0.318927639	-0.562771009	-0.534893246	57.9151113	60.31388158
0033_0004	Brand3	NVbNo[K[iVOj@á¿oYgp	Classic burger (single) with low-sugar bun		560	19.3	32	32.6	1.9	-0.120326181	0.318927639	-0.636019867	-0.534893246	56.09210458	57.90608907
0033_0004	Brand3	NVbNo[K[i_uj	Classic Burger (Double)		720	33.5	61.4	39.9	2.9	0.772214798	1.777111928	-0.49150185	-0.166416917	44.21333801	28.43684805
0033_0004	Brand3	NVbNo[K[i_uj@á¿oYgp	Classic burger (double) with low-sugar bun		780	33	61.3	36.2	2.9	0.740787299	1.772152118	-0.564750708	-0.166416917	42.94806402	26.7656983
0033_0004	Brand3	NVbNx[RGbO`[Yo[K[iVOj	Classic Bacon Egg Cheeseburger (Single)		750	33.9	54.3	33.6	2.9	0.797356798	1.424965382	-0.616222879	-0.166416917	48.42712631	34.00233931
0033_0004	Brand3	NVbNx[RGbO`[Yo[K[iVOj@á¿oYgp	Classic bacon egg cheeseburger (single) on low-sugar bun		810	33.4	54.3	29.9	2.8	0.765929299	1.424965382	-0.689471737	-0.20326455	47.06995591	33.11153909
0033_0004	Brand3	NVbNx[RGbO`[Yo[K[i_uj	Classic Bacon Egg Cheeseburger (Double)		970	47.7	83.7	37.2	3.9	1.664755778	2.883149671	-0.544953719	0.202059412	14.60577685	-28.18220712
0033_0004	Brand3	NVbNx[RGbO`[Yo[K[i_uj@á¿oYgp	Classic bacon egg cheeseburger (double) on low-sugar bun		1030	47.2	83.6	33.5	3.9	1.633328279	2.87818986	-0.618202578	0.202059412	13.92279825	-29.08427223
0033_0004	Brand3	NVbNx[RGbOo[K[iVOj	Classic Bacon & Egg Burger (Single)		650	27.7	45.7	33.2	2.4	0.407655807	0.998421679	-0.624141674	-0.350655082	53.50493879	46.95198032
0033_0004	Brand3	NVbNx[RGbOo[K[iVOj@á¿oYgp	Classic bacon and egg burger (single) on low-sugar bun		710	26.8	45.3	27.1	2.3	0.351086308	0.978582437	-0.744903305	-0.387502715	50.58689563	44.4822369
0033_0004	Brand3	NVbNx[RGbOo[K[i_uj	Classic Bacon & Egg Burger (Double)		870	41.5	75.1	36.9	3.4	1.275054787	2.456605967	-0.550892816	0.017821247	27.79223655	-3.84402077
0033_0004	Brand3	NVbNx[RGbOo[K[i_ujá¿oYgp	Classic bacon and egg burger (double) on low-sugar bun		930	40.6	74.7	30.7	3.3	1.218485288	2.436766725	-0.673634146	-0.019026385	26.56836557	-4.076133865
0033_0004	Brand3	NXs[`Lo[K[	crispy chicken burger		440	19.2	23.2	45.2	2.9	-0.126611681	-0.117535685	-0.38657781	-0.166416917	61.81958337	71.83237586
0033_0004	Brand3	NXs[`Lo[K[@á¿oYgp	Crispy Chicken Burger with Low Sugar Buns		500	18.7	23.2	41.6	2.9	-0.15803918	-0.117535685	-0.457846969	-0.166416917	59.91679786	69.31921303
0033_0004	Brand3	R[X[T_	coleslaw salad		250	1.7	9.9	8.8	0.8	-1.226574156	-0.777190482	-1.107188198	-0.940217208	18.40173956	24.30466678
0033_0004	Brand3	TT`[YhbO	salsa cheese dog		480	14.7	25.6	29.3	2	-0.409459175	0.001499767	-0.70134993	-0.498045613	50.74676019	56.9997748
0033_0004	Brand3	TThbO	salsa dog		400	11.7	20.8	28.2	1.5	-0.59802417	-0.236571137	-0.723126618	-0.682283778	46.84950479	55.40864294
0033_0004	Brand3	Xpo[K[	Spam Burger		420	18.6	24.6	33.5	1.9	-0.16432468	-0.048098338	-0.618202578	-0.534893246	56.829236	66.24714332
0033_0004	Brand3	Xpo[K[@á¿oYgp	Spam burger with low-sugar bun		480	18.1	24.5	29	1.7	-0.19575218	-0.053058149	-0.707289027	-0.608588512	54.59632796	63.41933599
0033_0004	Brand3	`[YhbO	cheese dog		440	15.9	27.7	28.1	2.5	-0.334033176	0.105655788	-0.725106316	-0.313807449	51.70410573	55.71534263
0033_0004	Brand3	`[Yo[K[	cheeseburger		420	18.4	16.7	38.9	2.5	-0.17689568	-0.439923368	-0.511298839	-0.313807449	55.14012682	70.89816508
0033_0004	Brand3	`[Yo[K[@á¿oYgp	Cheeseburger with low-sugar bun		480	17.8	16.6	34.5	2.3	-0.214608679	-0.444883178	-0.598405589	-0.387502715	52.73554356	67.84361239
0033_0004	Brand3	`LiQbg	chicken nugget		300	10.7	19.9	12.4	1.2	-0.660879169	-0.281209432	-1.035919039	-0.792826677	39.39318889	46.21590829
0033_0004	Brand3	eL`Lo[K[	Teriyaki Chicken Burger		420	17.2	24.5	31.3	2.5	-0.252321678	-0.053058149	-0.661755953	-0.313807449	54.39184273	63.14925581
0033_0004	Brand3	eL`Lo[K[@á¿oYgp	Teriyaki chicken burger with low-sugar bun		480	17.9	23.9	32.2	2.6	-0.208323179	-0.082817012	-0.643938663	-0.276959816	55.5371788	65.39024412
0033_0004	Brand3	eLo[K[	teriyaki burger		390	12.2	18.4	29.8	1.6	-0.566596671	-0.355606589	-0.691451436	-0.645436145	46.14399764	56.95287344
0033_0004	Brand3	eLo[K[@á¿oYgp	Teriyaki Burger with low-sugar bun		450	12.9	17.8	30.7	1.4	-0.522598172	-0.385365452	-0.673634146	-0.719131411	46.73795518	58.46561148
0033_0004	Brand3	tBbV o[K[	fishburger		390	13.1	15.6	40.9	1.6	-0.510027172	-0.494481284	-0.471704861	-0.645436145	48.69054072	63.71480019
0033_0004	Brand3	tBbV o[K[@á¿oYgp	Fishburger with low-sugar bun		450	12.9	15.5	37.2	1.6	-0.522598172	-0.499441094	-0.544953719	-0.645436145	47.00855573	61.61464154
0033_0004	Brand3	tCh`L(v[j	Fried chicken (plain)		270	13.1	13.8	10.8	1.8	-0.510027172	-0.583757873	-1.067594221	-0.571740879	35.99564044	47.54235565
0033_0004	Brand3	tCh`L(zbgj	Fried chicken (hot)		270	13.2	13.7	10.3	1.9	-0.503741673	-0.588717683	-1.077492715	-0.534893246	35.83680169	47.33256445
0033_0004	Brand3	tCh|egL	French Fries L		350	3.2	19.3	34.3	2.8	-1.132291658	-0.310968295	-0.602364987	-0.20326455	38.14036119	43.48599844
0033_0004	Brand3	tCh|egR	French Fries R		250	2.1	12.9	22.9	1.9	-1.201432157	-0.628396167	-0.828050658	-0.534893246	26.79638821	35.39215868
0033_0004	Brand3	tbV lX`[Yo[K[	Freshness Cheeseburger		480	17.5	25	34.4	2.4	-0.233465179	-0.028259096	-0.600385288	-0.350655082	55.87830868	64.50567648
0033_0004	Brand3	tbV lX`[Yo[K[@á¿oYgp	Freshness Cheeseburger with low-sugar bun		540	18.2	24.4	35.3	2.5	-0.18946668	-0.058017959	-0.582567998	-0.313807449	57.02364475	66.74666479
0033_0004	Brand3	tbV lXo[K[	Freshness Burger		420	14.3	20.6	33.4	1.9	-0.434601174	-0.246490758	-0.620182276	-0.534893246	51.78481541	61.92710712
0033_0004	Brand3	tbV lXo[K[@á¿oYgp	Freshness Burger with low-sugar buns		480	15	20	34.3	2	-0.390602675	-0.276249621	-0.602364987	-0.498045613	52.52580722	63.43984516
0033_0004	Brand3	xCNh`[YP[L(kC¹N[`[Ygp)	Baked Cheese Cake (with Hokkaido Cream Cheese)		380	6.1	17.6	18.3	0.4	-0.950012163	-0.395285073	-0.919116806	-1.08760774	32.72114868	40.19523078
0033_0004	Brand3	x[RIco[K[	Bacon Omelet Burger		420	17.4	23.4	31.1	2.1	-0.239750679	-0.107616064	-0.66571535	-0.46119798	54.55140033	64.69512191
0033_0004	Brand3	x[RIco[K[@á¿oYgp	Bacon omelet burger with low-sugar bun		480	18.1	22.8	32	2.1	-0.19575218	-0.137374927	-0.647898061	-0.46119798	55.6967364	66.93611022
0033_0004	Brand3	xW^uX[v	vegetable soup		380	1.6	2.9	10.3	1.6	-1.232859656	-1.124377218	-1.077492715	-0.645436145	12.4027351	16.38129606
0033_0004	Brand3	zbgNXs[`Lo[K[	Hot Crispy Chicken Burger		460	19	22.5	41	2.7	-0.139182681	-0.152254359	-0.469725162	-0.240112183	60.0460934	71.93672101
0033_0004	Brand3	zbgNXs[`Lo[K[@á¿oYgp	Hot Crispy Chicken Burger with Low Sugar Buns		520	18.1	22.2	33.8	2.3	-0.19575218	-0.16713379	-0.612263481	-0.387502715	56.35698146	67.96593687
0033_0004	Brand3	zbghbO	hot dog		360	11.4	20.6	27	1.8	-0.61688067	-0.246490758	-0.746883004	-0.571740879	46.05996418	54.36583276
0033_0004	Brand3	`Lo[K[	Salted Lemon Chicken Burger		440	18.5	22.2	42.5	3	-0.17061018	-0.16713379	-0.440029679	-0.129569284	60.01400224	69.18916187
0033_0004	Brand3	`Lo[K[@á¿oYgp	Salted Lemon Chicken Burger with Low Sugar Buns		500	18.1	22.1	38.8	3	-0.19575218	-0.172093601	-0.513278538	-0.129569284	58.19099552	66.78136936
0033_0004	Brand3	kC¹R[|^[W	Hokkaido Corn Potage		380	2.7	5.9	17.3	1.4	-1.163719158	-0.975582903	-0.938913794	-0.719131411	19.00829732	25.10579671
0037_0001	Brand22	ct`g[XgiLj	D French toast (caramel)		539	13.4	23.9	72.1	1	-0.491170673	-0.082817012	0.145961186	-0.866521943	64.93195257	77.7986822
0037_0001	Brand22	 çÑ«EBi[	ground wiener		220	5.8	17.8	19.8	1.1	-0.968868662	-0.385365452	-0.889421322	-0.82967431	34.47121006	42.26392839
0037_0001	Brand22	¢¿²ptF	strawberry parfait		429	4.3	8	32.7	0.4	-1.06315116	-0.871426882	-0.634040169	-1.08760774	27.0847892	35.77307321
0037_0001	Brand22	LoiiptF	Caramel Banana Parfait		429	4.5	8.1	44.2	0.5	-1.05058016	-0.866467071	-0.406374799	-1.050760107	32.3105569	42.67516756
0037_0001	Brand22	¶áªo^[fjbV	Potate Butter Danish		176	4.2	15.1	21.4	0.9	-1.06943666	-0.519280336	-0.857746141	-0.903369575	30.71354591	40.56586589
0037_0001	Brand22	_}h`RN	Damande chocolate croissant		220	5.1	22.2	36.2	0.6	-1.012867161	-0.16713379	-0.564750708	-1.013912474	42.09762821	49.13245495
0037_0001	Brand22	`R¢¿²ptF	Chocolate Strawberry Parfait		429	4.8	9	38.6	0.5	-1.031723661	-0.821828777	-0.517237935	-1.050760107	31.43290618	41.51598322
0037_0001	Brand22	`RN	chocolate croissant		187	3.6	14.4	28	0.6	-1.107149659	-0.55399901	-0.727086015	-1.013912474	31.79241505	41.99081569
0037_0001	Brand22	`Roii	chocolate banana		429	4.7	8.2	42.3	0.4	-1.038009161	-0.861507261	-0.443989077	-1.08760774	31.25572536	41.28196617
0037_0001	Brand22	fjuiLj	Denibulan (caramel)		429	10	37.6	65.9	1.3	-0.704877668	0.596677028	0.023219856	-0.755979044	52.32974441	52.93683548
0037_0001	Brand22	g[XgTh ½ÁÕè^}S	Toasted Sandwiches with Plenty of Eggs		220	7.1	16	18.5	1.1	-0.887157164	-0.474642042	-0.915157408	-0.82967431	33.85419879	43.63374245
0037_0001	Brand22	o^[fjbV	buttered Danish pastry		220	6.7	29.9	42.1	1.1	-0.912299163	0.214771619	-0.447948475	-0.82967431	46.12511004	45.67646053
0037_0001	Brand22	u[x[ptF	Blueberry parfait		429	4.2	8	35.4	0.4	-1.06943666	-0.871426882	-0.580588299	-1.08760774	27.95869772	36.92731492
0037_0001	Brand22	t`g[Xg	French toast		231	7.8	12.7	38.6	0.6	-0.843158665	-0.638315788	-0.517237935	-1.013912474	39.00956691	51.52309226
0037_0001	Brand22	}S[ptF	Mango Parfait		429	4.3	8	35.1	0.4	-1.06315116	-0.871426882	-0.586527396	-1.08760774	27.96511595	36.935792
0037_0002	Brand17	 CZGrX|v	Lobster Soup		264	2.8	3.6	7.7	1	-1.157433658	-1.089658544	-1.128964886	-0.866521943	13.48983167	17.81711249
0037_0002	Brand17	 R|X|v	Corn Sprout		220	2.3	3.5	11.4	0.7	-1.188861157	-1.094618355	-1.055716027	-0.977064841	14.17281027	18.7191776
0037_0002	Brand17	¢T[}lÆRb^`[YÌC^AT_	Italian Salad with Marinated Salmon and Ricotta Cheese		748	6.1	26.7	5.9	1.6	-0.950012163	0.056057683	-1.164599465	-0.645436145	32.14809376	31.09988528
0037_0002	Brand17	¢T[}lÌJpb`d§Ä	Marinated salmon carpaccio		418	7.6	8	2.1	0.8	-0.855729665	-0.871426882	-1.239828022	-0.940217208	21.06921421	27.82781645
0037_0002	Brand17	¢nZ[mÆö{ÌV[U[T_	Caesar Salad with Jamon Serrano and Steamed Chicken		748	8.9	17.5	8.4	1.8	-0.774018167	-0.400244884	-1.115106993	-0.571740879	33.62420011	41.50933893
0037_0002	Brand17	¢bc@`[YÌJv[[	Caprese with mozzarella cheese		528	7.1	8.3	5.1	0.6	-0.887157164	-0.85654745	-1.180437056	-1.013912474	21.86301654	28.87625543
0037_0002	Brand17	¢¶nÆbc@ oW\[X	Cured ham and mozzarella with basil sauce		748	8.6	9.5	3.5	0.7	-0.792874666	-0.797029724	-1.212112238	-0.977064841	24.12577526	31.86486402
0037_0002	Brand17	¢å· T[}lÆRb^`[YÌC^AT_	Italian Salad with Marinated Salmon and Ricotta Cheese (Large)		1078	9.5	40.1	10.1	2.4	-0.736305167	0.72067229	-1.081452113	-0.350655082	28.98244151	22.10016291
0037_0002	Brand17	¢å· nZ[mÆö{ÌV[U[T_	Caesar Salad with Jamon Serrano and Steamed Chicken (Large)		1078	13.8	26.4	13.9	2.7	-0.466028673	0.041178251	-1.006223556	-0.240112183	44.04986518	46.28191862
0037_0002	Brand17	¨qlR[N[	Kid's creamed corn		418	10.4	10.3	52.9	2.2	-0.679735669	-0.75735124	-0.234140997	-0.424350348	45.07726898	59.53719748
0037_0002	Brand17	¨qlT[Ìg}g	Kid's Salmon tomatoes		418	11.8	19.2	45.5	1.8	-0.591738671	-0.315928105	-0.380638713	-0.571740879	52.17213688	63.94372447
0037_0002	Brand17	¨qlx[RÈ·g}g\[X	Kid's Bacon Eggplant Tomato Sauce		418	10.4	10.4	50.9	3	-0.679735669	-0.75239143	-0.273734974	-0.129569284	44.43555978	55.08274188
0037_0002	Brand17	¨qlx[RÌJ{i[	Kid's Carbonara with bacon		418	11.4	19.1	41	2.3	-0.61688067	-0.320887916	-0.469725162	-0.387502715	49.96379149	61.14835902
0037_0002	Brand17	¨ql~[g\[X	Kid's Meat Sauce		418	10.7	13.7	46.9	1.9	-0.660879169	-0.588717683	-0.352922929	-0.534893246	46.35030771	61.21860277
0037_0002	Brand17	iejOR¤ÉÆ¢­çÌN[pX^	Pasta with Sea Urchin and Salmon Roe Cream		1529	21.1	20.2	87.9	6.1	-0.007187184	-0.26633	0.458753607	1.012707336	58.30989059	65.82475193
0037_0002	Brand17	iejOTâè¢©ÆÊèìØÌg}gpX^	Tomato pasta with squid and colorful vegetables		1199	19.8	18	90.4	7.9	-0.088898682	-0.375445831	0.508246078	1.675964729	43.40223442	47.59408942
0037_0002	Brand17	iejOUx[RÆggÈ·Ìg}g\[X	Bacon and tender eggplant with tomato sauce		1199	19.4	22.4	91.2	7.3	-0.114040681	-0.157214169	0.524083669	1.454878931	49.56843771	52.38916919
0037_0002	Brand17	iejOVàtègT[Ìg}gN[pX^	Tomato Cream Pasta with Seared Toro Salmon		1309	21.7	31.6	85.8	5.7	0.030525815	0.299088397	0.417179931	0.865316805	60.33515691	59.51576044
0037_0002	Brand17	iejOWÕèÕèCVÆx[RÌg}gN[pX^	tomato cream pasta with plump shrimp and bacon		1309	24.8	23.2	84.4	6.1	0.225376311	-0.117535685	0.389464146	1.012707336	61.555618	67.50567228
0037_0002	Brand17	iejOXÔCÅÏñ¾{l[[	Bolognese cooked in red wine		1309	22.1	22.3	90.9	6.1	0.055667815	-0.16217398	0.518144573	1.012707336	60.79544121	67.36292121
0037_0002	Brand17	iejPQkC¹bc@Ì}Q[^pX^	Marigherita-Style Pasta with Hokkaido Mozzarella		1309	22.3	22.5	92.8	7	0.068238814	-0.152254359	0.555758851	1.344336032	55.58079776	59.55503385
0037_0002	Brand17	iejPWCVÆ¿§Ì¾¾qN[	Shrimp and scallop with cod roe cream		1419	26.7	24.2	85.6	6.5	0.344800808	-0.06793758	0.413220533	1.160097868	61.47762075	62.97570323
0037_0002	Brand17	iejQOÕèÕèCVÌZúCZGr\[XpX^	Shrimp Pasta with Rich Lobster Sauce		1419	25.9	13.7	89.6	6.2	0.294516809	-0.588717683	0.492408487	1.049554969	57.8675028	65.82652702
0037_0002	Brand17	iejQRo`Ådã°½aJ{i[	Japanese Carbonara with bonito broth		1089	23.9	26.3	85.4	6.3	0.168806812	0.036218441	0.409261135	1.086402602	59.50884758	62.23027648
0037_0002	Brand17	iejQS¶áª¢àÆ}¤ÌN[	Potato and edamame cream		1089	19.4	23.9	90.3	6.2	-0.114040681	-0.082817012	0.50626638	1.049554969	56.74824367	60.81522653
0037_0002	Brand17	iejQTúØèx[RÌJ{i[q	Carbonara Kamakura Style with Thickly Sliced Bacon		1199	28.8	37	83.3	6.7	0.476796305	0.566918165	0.367687459	1.233793134	55.89712978	44.81265604
0037_0002	Brand17	iejQU¾¾qÆâè¢©ÌZúN[pX^	cod roe and Yariki Salmon in rich cream pasta		1309	24.8	23.5	83.4	8.4	0.225376311	-0.102656254	0.369667158	1.860202893	45.48623743	45.91741566
0037_0002	Brand17	iejRRtbV oWÌg}g\[XpX^	Pasta in tomato sauce with fresh basil		979	15.6	16.9	88.4	6.6	-0.352889676	-0.430003747	0.468652101	1.196945501	45.64185695	52.85619796
0037_0002	Brand17	iejRSöµ{ÆO[AXpÌN[pX	Steamed Chicken and Green Asparagus with Lemon Cream Pasta		1089	22.1	23.3	84.3	5.8	0.055667815	-0.112575875	0.387484447	0.902164437	60.42270496	68.96430586
0037_0002	Brand17	iejRXöµ{ÆggÈ·ÌArA[^	Steamed chicken and tender eggplant arrabbiata		1309	25.1	20.3	90.9	7	0.24423281	-0.26137019	0.518144573	1.344336032	58.01607158	60.32411849
0037_0002	Brand17	iejSPàtègT[ÌN[pX^	Lemon Cream Pasta with Seared Toro Salmon		1199	20.9	33.8	84.1	5.5	-0.019758184	0.408204229	0.38352505	0.791621539	58.12363975	56.98240367
0037_0002	Brand17	iejSTLªCVÆÍÜ®èÌWFmx[[	Genovese with Arinated Shrimp and Clam		1419	42.4	30.3	83.6	6.9	1.331624286	0.234610861	0.373626555	1.3074884	61.85628157	40.21185578
0037_0002	Brand17	iejTO¶nÆÙ¤êñÌJ{i[	Carbonara with prosciutto and spinach		1309	20.2	27.4	84.3	5.8	-0.063756683	0.090776356	0.387484447	0.902164437	58.2099825	61.06540744
0037_0002	Brand17	iejTTZú`[YÌJ{i[yR[m}[m	thick cheese carbonara pecorino romano		1419	36.4	43.5	83	7.9	0.954494294	0.889305848	0.361748362	1.675964729	43.01868111	24.11144027
0037_0002	Brand17	iejWP«Ì±Æ¾¾qN[pX^	Mushroom and cod roe cream pasta		1199	19.6	23.8	86.8	6.2	-0.101469682	-0.087776822	0.436976919	1.049554969	55.69735198	61.24423543
0037_0002	Brand17	iejWQx[RÆgERVN[X[v	Bacon and cream of corn soup		1309	22.7	26.1	100.2	6.9	0.093380814	0.02629882	0.702256568	1.3074884	59.44369565	56.90886216
0037_0002	Brand17	iejWRT[ÆÙ¤êñÌpX^¢­çY¦	Salmon and spinach pasta with salmon roe		1309	22.8	27.7	83.4	6	0.099666314	0.105655788	0.369667158	0.975859703	59.54235442	62.46105375
0037_0002	Brand17	iejWSÕèÕèCVÆâè¢©ÌyXJg[	Pescatore with plump prawns and squid		1419	38.5	17.8	94.1	8.7	1.086489791	-0.385365452	0.581494937	1.970745792	50.99267165	39.918842
0037_0002	Brand17	iejWT QíÌ`[YÌ{l[[	Bolognese with two kinds of cheese		1309	25.5	15.6	91.2	6.9	0.26937481	-0.494481284	0.524083669	1.3074884	54.95553762	61.22584307
0037_0002	Brand17	iejWUCVÆA{JhÌg}gN[pX^	tomato cream pasta with shrimp and avocado		1199	20.8	24.8	85.3	5.8	-0.026043683	-0.038178717	0.407281436	0.902164437	59.27553977	65.48318646
0037_0002	Brand17	iejWVCVÆA{JhÌWFmx[[ yR[mY	Genovese with shrimp and avocado with pecorino		1309	23.9	35.8	81.4	6.2	0.168806812	0.507400439	0.33007318	1.049554969	54.01007061	49.85729375
0037_0002	Brand17	iejWWLªCVÆ¿§Ìg}gN[pX^	Tomato cream pasta with shrimp and scallops		1419	34.7	21.1	84.7	6.5	0.847640797	-0.221691706	0.395403243	1.160097868	64.99064776	64.68740154
0037_0002	Brand17	iejWXWFmx[[	Genovese (F)		1199	18	30.2	79.8	5.8	-0.202037679	0.22965105	0.298397998	0.902164437	53.99727015	52.10283607
0037_0002	Brand17	iejå·OR¤ÉÆ¢­çÌN[pX^	sea urchin and salmon roe cream pasta (Large) (F)		2079	37.9	39	174.4	11.9	1.048776792	0.666114375	2.171193128	3.149870045	18.23125689	-38.79137532
0037_0002	Brand17	iejå·OTâè¢©ÆÊèìØÌg}gpX^	squid and tomato pasta with colorful vegetables (Large) (F)		1749	34.4	34.1	178.7	14.4	0.828784297	0.42308366	2.256320179	4.071060868	4.088910214	-53.31726011
0037_0002	Brand17	iejå·OUx[RÆggÈ·Ìg}g\[X	acon and tender eggplant in tomato sauce (Large) (F)		1749	34.1	38.4	179.4	13.8	0.809927798	0.636355512	2.270178071	3.849975071	3.976926692	-53.46516581
0037_0002	Brand17	iejå·OVàtègT[Ìg}gN[pX^	Seared Toro Salmon with Tomato Cream Pasta (Large) (F)		1859	37.2	51.4	169.3	11.4	1.004778293	1.281130878	2.070228485	2.965631881	12.12039865	-45.78576187
0037_0002	Brand17	iejå·OWÕèÕèCVÆx[RÌg}gN[	shrimp and bacon with tomato cream (Large) (F)		1859	40.3	43	167.9	11.8	1.199628789	0.864506795	2.042512701	3.113022412	17.62233902	-43.2872287
0037_0002	Brand17	iejå·OXÔCÅÏñ¾{l[[	Bolognese simmered in red wine (Large) (F)		1859	43.3	43.5	182.1	12.2	1.388193785	0.889305848	2.323629941	3.260412944	9.223373881	-58.9949296
0037_0002	Brand17	iejå·PQkC¹bc@Ì}Q[^pX^	Hokkaido mozzarella marigherita style pasta (Large) (F)		1859	38.3	38.9	181.9	13.5	1.073918792	0.661154564	2.319670543	3.739432172	4.648599862	-57.34635748
0037_0002	Brand17	iejå·PWCVÆ¿§Ì¾¾qN[	prawns and scallops with cod roe cream (Large) (F)		1969	43.6	47.3	168.3	12.6	1.407050284	1.077778647	2.050431497	3.407803476	8.062305539	-60.98989731
0037_0002	Brand17	iejå·QOÕèÕèCVÌZúCZGr\[X	Pasta with Shrimp in Rich Lobster Sauce (Large) (F)		1969	42.9	26.3	177.7	12.3	1.363051785	0.036218441	2.23652319	3.297260577	21.94489654	-36.27322789
0037_0002	Brand17	iejå·QRo`Ådã°½aJ{i[	Japanese Carbonara with Dried Bonito Broth (Large) (F)		1639	39	45.7	168.9	12.3	1.117917291	0.998421679	2.06230969	3.297260577	11.36072893	-49.55782387
0037_0002	Brand17	iejå·QS¶áª¢àÆ}¤ÌN[	potatoes and edamame cream (Large) (F)		1639	36.4	47	172.9	12.3	0.954494294	1.062899215	2.141497645	3.297260577	8.698864185	-49.07432394
0037_0002	Brand17	iejå·QTúØèx[RÌJ{i[ q	Thickly Sliced Bacon Carbonara Kamakura Style (Large) (F)		1749	44.5	59.9	165	12.2	1.463619783	1.702714771	1.985101434	3.260412944	0.424688623	-72.46186848
0037_0002	Brand17	iejå·QU¾¾qÆâè¢©ÌZúN[pX	cod roe and squid in a rich cream pasta (Large) (F)		1859	41.8	46.7	166	14.5	1.293911287	1.048019784	2.004898423	4.107908501	-3.514364122	-73.51143718
0037_0002	Brand17	iejå·RRtbV oWÌg}g\[XpX^	Pasta in tomato sauce with fresh basil (Large) (F)		1529	30.2	32.9	176.7	13.1	0.564793303	0.363565934	2.216726202	3.59204164	14.80064295	-39.16940773
0037_0002	Brand17	iejå·RSöµ{ÆO[AXpÌN[	Lemon Cream Pasta with Steamed Chicken and Green Asparagus (Large) (F)		1639	37.8	46.3	166.8	11.2	1.042491292	1.028180542	2.020736014	2.891936615	19.08956479	-37.50392167
0037_0002	Brand17	iejå·RXöµ{ÆggÈ·ÌArA[^	steamed chicken and tender eggplant arrabbiata (Large) (F)		1859	39.6	36.3	179.1	13.1	1.15563029	0.532199491	2.264238975	3.59204164	10.79583782	-51.22682285
0037_0002	Brand17	iejå·SPàtègT[ÌN[pX^	Pasta with Seared Toro Salmon in Lemon Cream (Large) (F)		1749	36.6	56.8	166.6	11	0.967065294	1.548960645	2.016776616	2.818241349	10.8792425	-46.50215569
0037_0002	Brand17	iejå·STLªCVÆÍÜ®èÌWFmx[[	Shrimp and Clam Genovese (Large) (F)		1969	58.9	59.1	163.4	12.5	2.368731762	1.663036287	1.953426252	3.370955843	-15.32463873	-95.57053372
0037_0002	Brand17	iejå·TTZú`[YÌJ{i[yR[m}[	thick cheese carbonara pecorino romano (Large) (F)		1969	60.6	73.5	165.2	13.8	2.47558526	2.377248999	1.989060832	3.849975071	-40.07314303	-128.2578864
0037_0002	Brand17	iejå·WP«Ì±Æ¾¾qN[pX^	mushrooms and cod roe cream pasta (Large) (F)		1749	36.5	47	169.4	12.3	0.960779794	1.062899215	2.072208184	3.297260577	9.982674029	-47.5325093
0037_0002	Brand17	iejå·WQx[RÆgERVN[X[v	bacon and cream of corn soup (Large) (F)		1859	40.4	46.4	194.7	13	1.205914289	1.033140352	2.573071998	3.555194007	-3.525103999	-71.37218521
0037_0002	Brand17	iejå·WRT[ÆÙ¤êñÌpX^¢­ç	salmon and spinach pasta with salmon roe (Large) (F)		1859	38.5	50.7	164.9	11.5	1.086489791	1.246412204	1.983121735	3.002479514	13.69488521	-45.70583011
0037_0002	Brand17	iejå·WSÕèÕèCVÆâè¢©ÌyXJg	shrimp and squid pescatore (Large) (F)		1969	53.2	34	182.4	15.3	2.01045827	0.41812385	2.329569037	4.402689565	-11.70590425	-90.79097821
0037_0002	Brand17	iejå·WT QíÌ`[YÌ{l[[	Two Cheese Bolognese (Large) (F)		1859	43	25.1	179.1	11.4	1.369337285	-0.023299285	2.264238975	2.965631881	27.57585955	-27.5332757
0037_0002	Brand17	iejå·WUCVÆA{JhÌg}gN[pX^	Tomato cream pasta with shrimp and avocado (Large) (F)		1749	36.2	44.6	168.8	11.4	0.941923295	0.943863763	2.060329991	2.965631881	18.55275681	-35.75185656
0037_0002	Brand17	iejå·WVCVÆA{JhÌWFmx[[yR	shrimp and avocado genovese with pecorino (Large) (F)		1859	40.4	64.6	161.1	11.8	1.205914289	1.935825864	1.907893178	3.113022412	0.266970804	-66.3636851
0037_0002	Brand17	iejå·WWLªCVÆ¿§Ìg}gN[pX^	Tomato cream pasta with scallops and shrimp (Large) (F)		1969	50.1	40.9	168.2	12.2	1.815607775	0.760350774	2.048451798	3.260412944	11.93641782	-59.56464995
0037_0002	Brand17	iejå·WXWFmx[[	Genovese (Large) (F)		1749	34.5	59.1	159.5	11.4	0.835069797	1.663036287	1.876217996	2.965631881	8.639041652	-47.30753326
0037_0002	Brand17	OP[Xgµ½x[RÌyy`[m	Peperoncino with roasted bacon		869	16.7	37.8	85.9	3.8	-0.283749178	0.606596649	0.419159629	0.165211779	61.8229998	61.43242834
0037_0002	Brand17	OQØÆ{÷ÌshpX^	spicy pasta with takana and chicken		1089	20.7	33.6	87.3	5.8	-0.032329183	0.398284608	0.446875414	0.902164437	57.20012113	54.64836571
0037_0002	Brand17	OR¤ÉÆ¢­çÌN[pX^	pasta with sea urchin and salmon roe cream		1529	20.7	19.5	85.8	4.1	-0.032329183	-0.301048674	0.417179931	0.275754678	70.08490885	83.24397581
0037_0002	Brand17	OTCJÆÊèìØg}gpX^	Tomato pasta with squid and colorful vegetables		1199	19.3	17.3	88.4	6	-0.120326181	-0.410164505	0.468652101	0.975859703	54.41475312	63.95777179
0037_0002	Brand17	OUx[RÆggÈ·Ìg}g\[X	bacon and tender eggplant in tomato sauce		1199	19	21.7	89.2	5.4	-0.139182681	-0.191932843	0.484489692	0.754773906	61.34069045	68.90666849
0037_0002	Brand17	OVàtègT[Ìg}gN[pX^	Tomato cream pasta with seared torosalmon		1309	21.3	30.9	83.8	3.8	0.005383816	0.264369724	0.377585953	0.165211779	72.75068461	76.30152565
0037_0002	Brand17	OWÕèÕèCVÆx[RÌg}gN[pX^	tomato cream pasta with plump shrimp and bacon		1309	24.4	22.5	82.4	4.2	0.200234311	-0.152254359	0.349870169	0.312602311	73.32787074	84.3127947
0037_0002	Brand17	OXÔCÅÏñ¾{l[[	Bolognese cooked in red wine		1309	21.7	21.6	88.9	4.2	0.030525815	-0.196892653	0.478550595	0.312602311	72.56769394	83.88042051
0037_0002	Brand17	PQkC¹bc@Ì}Q[^pX^	Hokkaido Mozzarella MARIGERITA style pasta		1309	23.3	22.2	91.7	5.1	0.131093813	-0.16713379	0.533982164	0.644231007	69.3136001	77.45688551
0037_0002	Brand17	PR[¤ÆINÌggpX^	pasta with natto and okra		979	19.4	33.4	91.5	4.6	-0.114040681	0.388364987	0.530022766	0.459992842	65.60316705	63.71219068
0037_0002	Brand17	PU«Ì±Ìo^[ÝûpX^	Mushroom Pasta with Butter and Soy Sauce		1089	14.8	44.3	85.7	3.9	-0.403173675	0.928984332	0.415200232	0.202059412	52.88092851	49.7188043
0037_0002	Brand17	PV÷ÆìØÌXLLpX^	Sukiyaki style pasta with beef and vegetables		1419	32.4	46.8	91.2	5.2	0.7030743	1.052979594	0.524083669	0.68107864	61.42734306	47.26736296
0037_0002	Brand17	PWCVÆ¿§Ì¾¾qN[	Shrimp and scallop with cod roe cream		1419	26	23.5	83.6	4.5	0.300802309	-0.102656254	0.373626555	0.42314521	73.58321703	81.1815675
0037_0002	Brand17	QOÕèÕèCVÌZúCZGr\[XpX^	Shrimp Pasta with Rich Lobster Sauce		1419	25.5	13	87.6	4.3	0.26937481	-0.623436357	0.45281451	0.349449944	68.99648057	82.10966873
0037_0002	Brand17	QRo`Ådã°½aJ{i[	Japanese Carbonara with bonito broth		1089	23.5	25.6	83.4	4.4	0.143664813	0.001499767	0.369667158	0.386297577	71.28110031	79.43752294
0037_0002	Brand17	QS¶áª¢àÆ}¤ÌN[	cream of potato and edamame		1089	19	23.2	88.3	4.3	-0.139182681	-0.117535685	0.466672402	0.349449944	68.52049641	78.18235113
0037_0002	Brand17	QTúØèx[RÌJ{i[ q	Carbonara with thick-cut bacon, Kamakura style		1199	28.4	36.3	81.3	4.8	0.451654306	0.532199491	0.328093481	0.533688108	68.31265748	61.82611603
0037_0002	Brand17	QU¾¾qÆâè¢©ÌZúN[pX^	cod roe and Yariki squid pasta with thick cream		1309	24.4	22.8	81.4	6.5	0.200234311	-0.137374927	0.33007318	1.160097868	57.25849017	62.93087565
0037_0002	Brand17	ROZ~hCg}gÌhûyy`[m	spicy peperoncino with semi-dried tomatoes		1199	19.6	40	93.3	4.5	-0.101469682	0.71571248	0.565657346	0.42314521	61.11388713	56.91079626
0037_0002	Brand17	RP~÷Æ«Ì±ÌICpX^	Pasta with ume plum paste and mushroom oil		1089	14.9	16.6	84.4	4.1	-0.396888175	-0.444883178	0.389464146	0.275754678	60.15176219	74.03191426
0037_0002	Brand17	RRtbV oWÌg}g\[XpX^	Pasta with fresh basil in tomato sauce		979	15.2	16.2	86.4	4.7	-0.378031675	-0.464722421	0.429058124	0.496840475	56.77083472	69.37369726
0037_0002	Brand17	RSöµ{ÆO[AXpÌN[pX^	Lemon cream pasta with steamed chicken and green asparagus		1089	21.6	22.6	82.3	3.9	0.024240315	-0.147294548	0.34789047	0.202059412	72.07849862	85.12371868
0037_0002	Brand17	RV«Ì±Ì¾¾o^[pX^	Mushrooms with cod roe Butter Pasta		1199	16.3	39.9	86.9	4.5	-0.308891177	0.710752669	0.438956618	0.42314521	55.01509602	51.95621266
0037_0002	Brand17	RXöµ{ÆggÈ·ÌArA[^	Arabiata with steamed chicken and tender eggplant		1309	24.7	19.6	88.9	5.1	0.219090811	-0.296088863	0.478550595	0.644231007	69.14504935	77.45688551
0037_0002	Brand17	SPàtègT[ÌN[pX^	Lemon Cream Pasta with Seared Toro Salmon		1199	20.5	33.1	82.1	3.6	-0.044900183	0.373485555	0.343931072	0.091516513	70.53916745	73.38059595
0037_0002	Brand17	STLªCVÆÍÜ®èÌWFmx[[	Genovese with prawns and clams		1419	42	29.6	81.6	4.9	1.306482286	0.199892187	0.334032578	0.570535741	74.77709139	58.74230807
0037_0002	Brand17	SWLªCVÌyy`[m	Peperoncino with Arimachi Shrimp		1419	32.8	40	88.4	4.6	0.728216299	0.71571248	0.468652101	0.459992842	70.74557657	60.93121339
0037_0002	Brand17	TO¶nÆÙ¤êñÌJ{i[	Carbonara with spinach and prosciutto		1309	19.7	26.7	82.3	3.9	-0.095184182	0.056057683	0.34789047	0.202059412	69.86577616	77.30978279
0037_0002	Brand17	TTZú`[YÌJ{i[yR[m}[m	thick cheese carbonara pecorino romano		1419	36	42.8	81	6	0.929352295	0.854587174	0.322154385	0.975859703	55.90004511	41.74016798
0037_0002	Brand17	TWn}OÌ{SrAR	clam bongolevianco		1309	34.9	36.9	94.1	5.8	0.860211797	0.561958354	0.581494937	0.902164437	67.49249245	53.87314478
0037_0002	Brand17	WOö{Æ¶áª¢àÌyy`[m	Steamed Chicken and Potato Peperoncino		979	19.4	36.2	91	3.9	-0.114040681	0.527239681	0.520124272	0.202059412	67.62571121	66.62576153
0037_0002	Brand17	WP«Ì±Æ¾¾qN[pX^	mushrooms and cod roe cream pasta		1199	19.1	23.1	84.8	4.2	-0.132897181	-0.122495496	0.397382942	0.312602311	68.03586641	79.26237445
0037_0002	Brand17	WQx[RÆgERVN[X[v	bacon and cream of corn soup		1309	22.3	25.4	98.2	4.9	0.068238814	-0.008419854	0.66266259	0.570535741	71.89866916	75.17771134
0037_0002	Brand17	WRT[ÆÙ¤êñÌpX^¢­çY¦	salmon and spinach pasta with salmon roe		1309	22.4	27	81.4	4.1	0.074524314	0.070937114	0.33007318	0.275754678	71.31460716	78.85924603
0037_0002	Brand17	WSCVÆâè¢©yXJg[	shrimp and squid pescatore		1419	38.1	17.1	92.1	6.8	1.061347792	-0.420084126	0.541900959	1.270640767	62.58748573	57.66687673
0037_0002	Brand17	WT QíÌ`[YÌ{l[[	Two Cheese Bolognese		1309	25.1	14.9	89.2	5	0.24423281	-0.529199957	0.484489692	0.607383374	66.0845154	78.1037225
0037_0002	Brand17	WUCVÆA{JhÌg}gN[pX^	tomato cream pasta with shrimp and avocado		1199	20.4	24.1	83.3	3.9	-0.051185683	-0.072897391	0.367687459	0.202059412	71.04779251	82.02671858
0037_0002	Brand17	WVCVÆA{JhÌWFmx[[ yR[mY¦	shrimp and avocado genovese with pecorino		1309	23.4	35.1	79.4	4.3	0.137379313	0.472681765	0.290479203	0.349449944	66.30913922	66.87075375
0037_0002	Brand17	WWLªCVÆ¿§Ìg}gN[pX^	Tomato Cream Pasta with Arinated Shrimp and Scallops		1419	34.3	20.4	82.7	4.6	0.822498797	-0.256410379	0.355809266	0.459992842	77.19197823	80.85123623
0037_0002	Brand17	WXWFmx[[	Genovese		1199	17.6	29.5	77.7	3.9	-0.227179679	0.194932377	0.256824322	0.202059412	65.7328426	68.45258174
0037_0002	Brand17	å·OP[Xgµ½x[RÌyy`[m	roasted bacon peperoncino (Large)		1419	33.3	75.7	171.8	7.7	0.759643799	2.48636483	2.119720957	1.602269463	14.13322942	-40.0509148
0037_0002	Brand17	å·OQØÆ{÷ÌshpX^	spicy pasta with takana and chicken (Large)		1639	34	64.3	171.5	9.9	0.803642298	1.920946433	2.113781861	2.412917387	9.699605488	-45.90676076
0037_0002	Brand17	å·OR¤ÉÆ¢­çÌN[pX^	sea urchin and salmon roe cream pasta (Large)		2079	37.1	37.6	170.4	8.1	0.998492793	0.596677028	2.092005173	1.749659995	46.92840739	0.341809394
0037_0002	Brand17	å·OTCJÆÊèìØg}gpX^	Pasta with tomatoes, squid and colorful vegetables (Large)		1749	33.5	32.7	174.6	10.6	0.772214798	0.353646313	2.175152525	2.670850817	32.822741	-15.36616421
0037_0002	Brand17	å·OUx[RÆggÈ·Ìg}g\[X	Bacon and Eggplant in Tomato Sauce (Large)		1749	33.2	37.1	175.3	10	0.753358299	0.571877975	2.189010418	2.44976502	32.61886106	-15.63544496
0037_0002	Brand17	å·OVàtègT[Ìg}gN[pX^	Tomato Cream Pasta with Seared Toro Salmon (Large)		1859	36.3	50	165.2	7.5	0.948208795	1.21169353	1.989060832	1.528574197	41.53695021	-5.548589037
0037_0002	Brand17	å·OWÕèÕèCVÆx[RÌg}gN[pX^	tomato cream pasta with plump shrimp and bacon (Large)		1859	39.4	41.7	163.8	7.9	1.14305929	0.800029258	1.961345048	1.675964729	46.94699416	-3.171430911
0037_0002	Brand17	å·OXÔCÅÏñ¾{l[[	Bolognese simmered in red wine (Large)		1859	42.5	42.3	177.5	8.3	1.337909786	0.829788122	2.232563793	1.82335526	38.639534	-18.91209069
0037_0002	Brand17	å·PQkC¹bc@Ì}Q[^pX^	Hokkaido mozzarella marigherita style pasta (Large)		1859	37.5	37.5	177.8	9.7	1.023634793	0.591717217	2.238502889	2.339222121	33.38243065	-18.16472615
0037_0002	Brand17	å·PR[¤ÆINÌggpX^	Natto and Okra Toro Pasta (Large)		1529	32.7	64.2	174.7	8.8	0.7219308	1.915986622	2.177132224	2.007593425	16.1276614	-37.41670706
0037_0002	Brand17	å·PU«Ì±Ìo^[ÝûpX^	Pasta with Butter and Soy Sauce Mushrooms (Large)		1639	27.9	88.4	168.7	7.8	0.420226806	3.116260765	2.058350292	1.639117096	0.471111041	-54.86542479
0037_0002	Brand17	å·PV÷ÆìØÌXLLpX^	Beef and Vegetable Sukiyaki-style Pasta (Large)		1969	46.1	62.9	177.8	10.2	1.564187781	1.851509086	2.238502889	2.523460286	6.510676296	-66.73086592
0037_0002	Brand17	å·PWCVÆ¿§Ì¾¾qN[	shrimp and scallop with cod roe cream (Large)		1969	42.8	45.9	164.3	8.8	1.356766285	1.0083413	1.971243542	2.007593425	36.75945604	-21.8567126
0037_0002	Brand17	å·QOÕèÕèCVÌZúCZGr\[XpX^	Pasta with Shrimp in Rich Lobster Sauce (Large)		1969	42.1	24.9	173.7	8.4	1.312767786	-0.033218906	2.157335236	1.860202893	50.0382179	3.761681405
0037_0002	Brand17	å·QRo`Ådã°½aJ{i[	Japanese Carbonara with Dried Bonito Broth (Large)		1639	38.2	44.4	164.8	8.5	1.067633292	0.933944142	1.981142036	1.897050526	40.0026633	-10.49756758
0037_0002	Brand17	å·QS¶áª¢àÆ}¤ÌN[	potatoes and edamame cream (Large)		1639	35.5	45.6	168.8	8.5	0.897924796	0.993461868	2.060329991	1.897050526	37.43269497	-9.738875681
0037_0002	Brand17	å·QTúØèx[RÌJ{i[ q	thickly sliced bacon carbonara, Kamakura style (Large)		1749	43.7	58.6	160.8	8.3	1.413335784	1.638237234	1.901954082	1.82335526	29.78602404	-32.451441
0037_0002	Brand17	å·QU¾¾qÆâè¢©ÌZúN[pX^	cod roe and squid in a rich cream pasta (Large)		1859	41	45.3	162	10.7	1.243627288	0.978582437	1.925710468	2.70769845	25.18278638	-34.37825247
0037_0002	Brand17	å·ROZ~hCg}gÌhûyy`[m	Dry peperoncino with semi-dried tomatoes (Large)		1749	37	79.6	182.6	8.9	0.992207294	2.67979744	2.333528435	2.044441058	-1.604850717	-63.60617571
0037_0002	Brand17	å·RP~÷Æ«Ì±ÌICpX^	Pasta with plum paste, mushrooms, and oil (Large)		1639	27.6	32.9	165	8.3	0.401370307	0.363565934	1.985101434	1.82335526	49.06781507	9.78162619
0037_0002	Brand17	å·RRtbV oWÌg}g\[XpX^	Pasta in tomato sauce with fresh basil (Large)		1529	29.4	31.5	172.6	9.3	0.514509304	0.294128587	2.135558548	2.19183159	42.83571928	-1.218311831
0037_0002	Brand17	å·RSöµ{ÆO[AXpÌN[pX^	Lemon Cream Pasta with Steamed Chicken and Green Asparagus (Large)		1639	36.9	44.9	162.8	7.4	0.985921794	0.958743195	1.941548059	1.491726564	47.7867153	1.783079973
0037_0002	Brand17	å·RV«Ì±Ì¾¾o^[pX^	Pasta with cod roe Butter and Mushrooms (Large)		1749	31.2	79.7	171.2	8.9	0.627648302	2.684757251	2.107842764	2.044441058	2.484804925	-55.4359318
0037_0002	Brand17	å·RXöµ{ÆggÈ·ÌArA[^	steamed chicken and tender eggplant arrabbiata (Large)		1859	38.7	35	175	9.3	1.099060791	0.467721955	2.183071321	2.19183159	39.43777218	-12.01274964
0037_0002	Brand17	å·SPàtègT[ÌN[pX^	Pasta with Seared Toro Salmon in Lemon Cream (Large)		1749	35.8	55.4	162.6	7.1	0.916781295	1.479523298	1.937588661	1.381183665	40.25911377	-6.467246397
0037_0002	Brand17	å·STLªCVÆÍÜ®èÌWFmx[[	Shrimp and Clam Genovese (Large)		1969	58.1	57.7	159.4	8.6	2.318447763	1.593598939	1.874238297	1.933898159	14.98690517	-55.53562443
0037_0002	Brand17	å·SWLªCVÌyy`[m	Peperoncino with shrimp (Large)		1969	49.4	77.8	174.2	8.4	1.771609276	2.590520851	2.16723373	1.860202893	2.584423768	-71.9165854
0037_0002	Brand17	å·TTZú`[YÌJ{i[yR[m}[m	thick cheese carbonara pecorino romano (Large)		1969	59.7	72.1	161.2	9.9	2.419015761	2.307811652	1.909872877	2.412917387	-9.645140061	-88.06916016
0037_0002	Brand17	å·TWn}OÌ{SrAR	Bongolevianco with clams (Large)		1859	51.1	72.9	180.2	10.6	1.878462773	2.347490136	2.286015662	2.670850817	-12.11312968	-91.32883379
0037_0002	Brand17	å·WOö{Æ¶áª¢àÌyy`[m	Steamed Chicken and Potato Peperoncino (Large)		1529	34.6	72.2	176.7	7.5	0.841355297	2.312771463	2.216726202	1.528574197	16.91771198	-36.37322332
0037_0002	Brand17	å·WP«Ì±Æ¾¾qN[pX^	mushrooms and cod roe cream pasta (Large)		1749	35.7	45.6	165.3	8.5	0.910495795	0.993461868	1.991040531	1.897050526	38.71650482	-8.35087797
0037_0002	Brand17	å·WQx[RÆgERVN[X[v	bacon and cream of corn soup (Large)		1859	39.5	45	190.7	9.2	1.14934479	0.963703005	2.493884043	2.154983957	25.17204651	-32.08518357
0037_0002	Brand17	å·WRT[ÆÙ¤êñÌpX^¢­çY¦	salmon and spinach pasta with salmon roe (Large)		1859	37.7	49.3	160.9	7.6	1.036205793	1.176974857	1.903933781	1.56542183	43.07475649	-5.670920815
0037_0002	Brand17	å·WSCVÆâè¢©yXJg[	shrimp and squid pescatore (Large)		1969	52.3	32.6	178.4	11.5	1.953888772	0.348686502	2.250381082	3.002479514	18.03937794	-51.50397657
0037_0002	Brand17	å·WT QíÌ`[YÌ{l[[	Two Cheese Bolognese (Large)		1859	42.9	23.7	176.2	9.2	1.363051785	-0.092736633	2.206827707	2.154983957	43.65944469	-4.437315545
0037_0002	Brand17	å·WUCVÆA{JhÌg}gN[pX^	Tomato cream pasta with shrimp and avocado (Large)		1749	35.4	43.2	164.8	7.6	0.891639296	0.874426416	1.981142036	1.56542183	47.24990732	3.381328154
0037_0002	Brand17	å·WVCVÆA{JhÌWFmx[[ yR[mY	shrimp and avocado genovese with pecorino (Large)		1859	39.5	63.2	157.1	8	1.14934479	1.866388517	1.828705224	1.712812362	28.96412131	-27.07668346
0037_0002	Brand17	å·WWLªCVÆ¿§Ìg}gN[pX^	Tomato cream pasta with scallops and shrimp (Large)		1969	49.3	39.5	164.2	8.4	1.765323776	0.690913427	1.969263843	1.860202893	41.56524094	-20.43146524
0037_0002	Brand17	å·WXWFmx[[	Genovese (Large)		1749	33.6	57.7	155.5	7.6	0.778500298	1.593598939	1.797030042	1.56542183	37.33619216	-9.404883972
0037_0002	Brand17	TX¶áª¢àÌÝûsU	Potato Pizza with Soy Sauce		418	10.9	14.8	38.8	2	-0.648308169	-0.534159768	-0.513278538	-0.498045613	44.62298373	58.93718619
0037_0002	Brand17	UO¾¾qÆà¿ÌsU	Pizza with cod roe and mochi		418	8.9	11.3	36.5	1.5	-0.774018167	-0.707753135	-0.558811612	-0.682283778	38.23378093	50.49844893
0037_0002	Brand17	UV}Q[^sU	Margherita style pizza		418	8.5	5.7	34.4	1.5	-0.799160166	-0.985502524	-0.600385288	-0.682283778	31.85145903	42.06879985
0037_0002	Brand17	UXöµ{Ì¾¾}sU	steamed chicken with cod roe mayonnaise pizza		418	10.9	17.8	34.4	1.8	-0.648308169	-0.385365452	-0.600385288	-0.571740879	45.76594405	57.18179771
0037_0002	Brand17	VO¶nÌ`[YN[sU	Prosciutto cheese cream pizza		418	9.2	8.9	34.1	1.5	-0.755161667	-0.826788587	-0.606324384	-0.682283778	35.49731726	46.88417988
0037_0002	Brand17	VPNg`[YsU	Quattro Cheese Pizza		418	10.2	7	33.7	1.2	-0.692306668	-0.921024987	-0.61424318	-0.792826677	34.76915487	45.92243688
0037_0002	Brand17	VRÖqÆbc@ÌsU	eggplant and mozzarella pizza		418	9.5	6.7	35.2	1.7	-0.736305167	-0.935904419	-0.584547697	-0.608588512	34.22845628	45.20829249
0037_0002	Brand17	VSx[RÌoWsU	Basil Pizza with Bacon		418	9.4	9	34.3	1.7	-0.742590667	-0.821828777	-0.602364987	-0.608588512	35.8954924	47.41008202
0037_0002	Brand17	VUÍ¿ÝÂsU	Honey Pizza		418	8.3	4.9	43.5	1.2	-0.811731166	-1.025181008	-0.420232691	-0.792826677	34.22127509	45.19880772
0037_0002	Brand17	VWW[}|egÌg}gsU	Tomato Pizza with German Potatoes		418	9.5	7.6	38.2	1.7	-0.736305167	-0.891266124	-0.525156731	-0.608588512	36.15593252	47.75406637
0037_0002	Brand17	VXÊèìØÆbcAsU	colorful vegetables and mozzarella pizza		418	9	5.3	36	1.4	-0.767732667	-1.005341766	-0.568710106	-0.719131411	32.65305322	43.12753017
0037_0004	Brand25	I}[GrÌX[v	Lobster Soup		528	2.2	2.9	6.1	0.8	-1.195146657	-1.124377218	-1.160640067	-0.940217208	11.56091774	15.26943975
0037_0004	Brand25	¨qlACX	Kid's ice cream		110	1.7	5	7.1	0.1	-1.226574156	-1.020221197	-1.140843079	-1.198150639	9.861646194	13.02507428
0037_0004	Brand25	¨qlJ[	kid's curry		528	7	3.9	64.5	2	-0.893442664	-1.074779113	-0.004495928	-0.498045613	39.49120193	52.15922661
0037_0004	Brand25	¨qlX[v	Kid's soup		110	1.4	2.1	6.8	0.4	-1.245430656	-1.164055702	-1.146782175	-1.08760774	8.785394172	11.60358113
0037_0004	Brand25	¨qlXe[L	kid's steak		1089	14.6	28.1	18.1	0.8	-0.415744675	0.12549503	-0.923076203	-0.940217208	46.52210961	48.38556077
0037_0004	Brand25	¨ql`LO^	Kid's Chicken gratin		649	14	17.5	27.8	1.3	-0.453457674	-0.400244884	-0.731045413	-0.755979044	46.6795876	58.75264583
0037_0004	Brand25	¨qlv[giLeBj	Children's plate (Kitty)		979	25.1	38.7	22.6	1.4	0.24423281	0.651234943	-0.833989754	-0.719131411	53.02164258	50.31289204
0037_0004	Brand25	¨ql~bNXO	Kid's Mixed Grill		979	21.5	30.2	27.1	1.1	0.017954816	0.22965105	-0.744903305	-0.82967431	57.85901123	60.81024838
0037_0004	Brand25	LeBiIWj	Kitty (Orange)		979	0.6	0	10.4	0	-1.295714655	-1.268211722	-1.075513016	-1.234998272	4.513503713	5.961349656
0037_0004	Brand25	LeBiÔÇ¤j	Kitty (grape)		979	0.2	0	14.9	0	-1.320856654	-1.268211722	-0.986426567	-1.234998272	5.698280063	7.526179671
0037_0004	Brand25	T[ÆåCVÌO a\[X	Grilled salmon and prawns with Japanese sauce		1419	27.2	28.3	11.8	1.5	0.376228307	0.135414651	-1.047797232	-0.682283778	58.88509558	57.703662
0037_0004	Brand25	¶Á­èÏñ¾r[tV` [	Slow-cooked beef stew		1969	12.8	32.5	34.2	3.6	-0.528883672	0.343726692	-0.604344685	0.091516513	44.55334234	39.05901356
0037_0004	Brand25	`LÌN[\[XO^	Chicken in cream sauce gratin		1309	25.8	40.5	40.1	2	0.288231309	0.740511532	-0.487542452	-0.498045613	58.60176973	56.60629909
0037_0004	Brand25	o[OnMO f~\[X tHAO	Burg & Hanging Demi Sauce Foie Gras		3289	34.5	78.7	26.7	2.7	0.835069797	2.635159146	-0.752822101	-0.240112183	23.47345972	2.847461368
0037_0004	Brand25	o[OnMO f~\[X tHAO	Burg & Hanging Demi Sauce Foie Gras		3289	44.9	96.3	26.9	2.7	1.488761782	3.508085795	-0.748862703	-0.240112183	7.373049852	-33.3378951
0037_0004	Brand25	o[OnMO g t\[X tHAO	Burg & Hanging Truffle Sauce Foie Gras		3289	34.7	81.4	26.1	2.5	0.847640797	2.769074029	-0.764700294	-0.313807449	20.77217461	0.181380079
0037_0004	Brand25	o[OnMO g t\[X tHAO	Burg & Hanging Truffle Sauce Foie Gras		3289	45.1	99.1	26.3	2.5	1.501332782	3.646960489	-0.760740896	-0.313807449	4.579868323	-36.43298529
0037_0004	Brand25	o[OnMO a\[X tHAO	Burg & Hanging Japanese Sauce Foie Gras		3289	35.4	77.4	27.1	4.7	0.891639296	2.570681609	-0.744903305	0.496840475	13.20858122	-13.72300205
0037_0004	Brand25	o[OnMO a\[X tHAO	Burg & Hanging Japanese Sauce Foie Gras		3289	45.9	95	27.3	4.8	1.551616781	3.443608258	-0.740943907	0.533688108	-3.574549421	-52.04061853
0037_0004	Brand25	nMOe_[PRO f~\[X	Hanging Tender 130g Demi Sauce		2189	23	48.4	19.5	1.7	0.112237313	1.132336562	-0.895360419	-0.608588512	40.52496022	37.03766773
0037_0004	Brand25	nMOe_[PRO tHAO f~	Hanging Tender 130g Foie Gras Demi		3069	25.7	64.6	20	1.7	0.28194581	1.935825864	-0.885461925	-0.608588512	28.9655362	17.61714378
0037_0004	Brand25	nMOe_[PRO tHAO g t\[X	Hanging Tender 130g Foie Gras Truffle Sauce		3069	26	67.4	19.5	1.5	0.300802309	2.074700558	-0.895360419	-0.682283778	26.55841218	13.97640948
0037_0004	Brand25	nMOe_[PRO tHAO a \[X	Hanging Tender 130g Foie Gras Japanese Style sauce		3069	26.7	63.3	20.4	3.8	0.344800808	1.871348328	-0.877543129	0.165211779	26.00973541	8.568110852
0037_0004	Brand25	nMOe_[QOO f~\[X	Hanging Tender 200g Demi Sauce		2629	33.5	66.1	19.8	1.8	0.772214798	2.010223022	-0.889421322	-0.571740879	32.5214696	15.6996249
0037_0004	Brand25	nMOe_[QOO tHAO f~	Hanging Tender 200g Foie Gras Demi		3509	36.2	82.3	20.2	1.8	0.941923295	2.813712324	-0.881502527	-0.571740879	17.78097021	-5.307514952
0037_0004	Brand25	nMOe_[QOO tHAO g t\[X	Hanging Tender 200g Foie Gras Truffle sauce		3509	36.4	85	19.7	1.6	0.954494294	2.947627208	-0.891401021	-0.645436145	15.11636539	-9.134508061
0037_0004	Brand25	nMOe_[QOO tHAO a \[X	Hanging Tender 200g Foie Gras Japanese Style sauce		3509	37.1	81	20.7	3.9	0.998492793	2.749234787	-0.871604033	0.202059412	13.01453817	-16.5941782
0037_0004	Brand25	nMOe_[QUO f~\[X	Hanging Tender 260g Demi Sauce		3069	42.4	81.2	19.9	1.8	1.331624286	2.759154408	-0.887441624	-0.571740879	18.68179002	-13.65437889
0037_0004	Brand25	nMOe_[QUO tHAO f~	Hanging Tender 260g Foie Gras Demi		3949	45.1	97.4	20.4	1.9	1.501332782	3.56264371	-0.877543129	-0.534893246	3.977970918	-37.22795991
0037_0004	Brand25	nMOe_[QUO tHAO g t\[X	Hanging Tender 260g Foie Gras truffle sauce		3949	45.3	100.2	19.9	1.7	1.513903782	3.701518404	-0.887441624	-0.608588512	1.22146967	-41.17632806
0037_0004	Brand25	nMOe_[QUO tHAO a \[X	Hanging Tender 260g Foie Gras Japanese Style Sauce		3949	46.1	96.1	20.8	3.9	1.564187781	3.498166174	-0.869624334	0.202059412	-0.941600484	-48.7168867
0037_0004	Brand25	nMOe_[Xe[L PRO	Hanging Tender Steak 130g		2189	24.6	44.1	27.4	1.8	0.212805311	0.919064711	-0.738964209	-0.571740879	49.23759386	46.08407727
0037_0004	Brand25	nMOe_[Xe[L QOO	Hanging Tender Steak 200g		2629	35	61.8	27.6	1.9	0.866497296	1.79695117	-0.735004811	-0.534893246	39.33407772	24.69758783
0037_0004	Brand25	nMOe_[Xe[L QUO	Hanging Tender Steak 260g		3069	43.9	76.9	27.8	1.9	1.425906784	2.545882557	-0.731045413	-0.534893246	25.53107843	-6.915223272
0037_0004	Brand25	nMOe_[Xe[LPRO g t	Hanging Tender Steak 130g Truffle		2189	23.3	51.2	19	1.5	0.131093813	1.271211257	-0.905258913	-0.682283778	38.11783621	33.39693343
0037_0004	Brand25	nMOe_[Xe[LPRO a\[	Hanging Tender Steak 130g Japanese-style Sauce		2189	24	47.1	20	3.8	0.175092312	1.067859026	-0.885461925	0.165211779	37.60583972	28.03708141
0037_0004	Brand25	nMOe_[Xe[LQOO g t	Hanging Tender Steak 200g Truffle		2629	33.7	68.8	19.2	1.6	0.784785798	2.144137906	-0.901299516	-0.645436145	29.82018449	12.13181903
0037_0004	Brand25	nMOe_[Xe[LQOO a\[	Hanging Tender Steak 200g Japanese Style Sauce		2629	34.4	64.8	20.2	3.8	0.828784297	1.945745485	-0.881502527	0.165211779	28.40107804	6.650591968
0037_0004	Brand25	nMOe_[Xe[LQUO g t	Hanging Tender Steak 260g Truffle		3069	42.6	83.9	19.4	1.6	1.344195286	2.893069292	-0.897340118	-0.645436145	16.0171852	-17.481372
0037_0004	Brand25	nMOe_[Xe[LQUO a\[	Hanging Tender Steak 260g Japanese Style Sauce		3069	43.4	79.9	20.3	3.9	1.394479284	2.694676872	-0.879522828	0.202059412	13.8786777	-25.14330568
0037_0004	Brand25	no[OnMOe_[ f~\[X	Hamburger & Hanging Tenders with Demi Sauce		2409	31.8	62.5	26.2	2.6	0.665361301	1.831669844	-0.762720595	-0.276959816	38.17727882	23.16970989
0037_0004	Brand25	no[OnMOe_[ f~\[X	Hamburger & Hanging Tenders with Demi Sauce		2409	42.2	80.1	26.4	2.7	1.319053286	2.704596493	-0.758761197	-0.240112183	22.07686896	-9.764314082
0037_0004	Brand25	no[OnMOe_[ g t\[X	Hamburger & Hanging Tenders with Truffle Sauce		2409	32	65.2	25.6	2.4	0.677932301	1.965584727	-0.774598788	-0.350655082	35.47599372	19.60190403
0037_0004	Brand25	no[OnMOe_[ g t\[X	Hamburger & Hanging Tenders with Truffle Sauce		2409	42.4	82.8	25.8	2.5	1.331624286	2.838511376	-0.77063939	-0.313807449	19.37558385	-12.73802923
0037_0004	Brand25	no[OnMOe_[ a\[X	Hamburg & Hanging Tenders with Japanese Sauce		2409	32.7	61.1	26.6	4.7	0.7219308	1.762232497	-0.754801799	0.496840475	28.00429675	6.126530793
0037_0004	Brand25	no[OnMOe_[ a\[X	Hamburg & Hanging Tenders with Japanese Sauce		2409	43.2	78.8	26.8	4.8	1.381908285	2.640118956	-0.750842402	0.533688108	11.12926968	-28.46703751
0037_0004	Brand25	qXe[L f~\[X	Beef fillet steak with demi sauce		2959	22.1	20	19.4	1.7	0.055667815	-0.276249621	-0.897340118	-0.608588512	55.32903977	67.14230127
0037_0004	Brand25	qXe[L g t\[X	Beef fillet steak with truffle sauce		2959	22.3	22.7	18.9	1.5	0.068238814	-0.142334738	-0.907238612	-0.682283778	55.78290078	67.17128954
0037_0004	Brand25	qXe[L tHAOY¦f~\[X	Beef fillet steak with foie gras in demi sauce		3839	24.8	36.2	19.9	1.7	0.225376311	0.527239681	-0.887441624	-0.608588512	53.97930833	52.03920948
0037_0004	Brand25	qXe[L tHAOY¦g t\[X	Beef fillet steak with foie gras and truffle sauce		3839	25	39	19.4	1.5	0.237947311	0.666114375	-0.897340118	-0.682283778	51.45572523	48.39847519
0037_0004	Brand25	qXe[L tHAOY¦a\[X	Beef fillet steak with foie gras in Japanese Style sauce		3839	25.8	34.9	20.3	3.8	0.288231309	0.462762144	-0.879522828	0.165211779	51.02350754	42.99017656
0037_0004	Brand25	qXe[L a\[X	Beef fillet steak with Japanese Style sauce		2959	23.1	18.7	19.8	3.7	0.118522813	-0.340727158	-0.889421322	0.128364146	50.66665276	58.49383586
0037_0004	Brand25	[XXe[L g t\[X	Beef loin steak with truffle sauce		2629	27.9	43.8	19	1.5	0.420226806	0.904185279	-0.905258913	-0.682283778	50.27528904	42.37868664
0037_0004	Brand25	[XXe[L a|Y\[X	Beef loin steak with Japanese ponzu sauce		2629	28.7	39.7	20	3.8	0.470510805	0.700833048	-0.885461925	0.165211779	49.87975163	37.01883462
0037_0004	Brand25	©Æ»Kg[VR JVX	Homemade Gateau Chocolat Cassis		528	4.3	25.3	42.7	0	-1.06315116	-0.013379664	-0.436070282	-1.234998272	39.45384925	42.44843846
0037_0004	Brand25	©Æ»Kg[VR oj	Homemade gateau chocolate vanilla		528	6.1	31.9	40.2	0.1	-0.950012163	0.313967829	-0.485562753	-1.198150639	40.18550037	36.89694948
0037_0004	Brand25	©Æ»Ä«v	Homemade baked pudding		418	3.1	15.3	15.7	0.1	-1.138577158	-0.509360715	-0.970588976	-1.198150639	24.11190902	31.61593716
0037_0004	Brand25	á{ÆÊèìØÌO	Grilled young chicken and colorful vegetables		1309	27.8	37.5	19	1.2	0.413941307	0.591717217	-0.905258913	-0.792826677	55.9483046	50.02531437
0037_0004	Brand25	¿§LÆLªCVÌuCx[X	Bouillabaisse with scallops and prawns		1639	34.6	6.7	16.8	3.8	0.841355297	-0.935904419	-0.948812289	0.165211779	45.89162911	45.93107165
0037_0004	Brand25	{úÌOjeÆMq¡Ì`[Y^g	Today's Granite and Yuzu Cheese Tart		528	3	9.1	35.6	0.3	-1.144862658	-0.816868966	-0.576628901	-1.124455373	26.96268924	35.61180591
0037_0006	Brand19	PODO³ØµÝJc	pork cutlet		913	24.9	42.4	97.4	3.6	0.231661811	0.834747932	0.646824999	0.091516513	72.72908254	67.03545814
0037_0006	Brand19	PQDÑaÄ÷rro	Yakiniku bibimbap style with black wagyu beef		1023	16.9	48.3	94.2	4.7	-0.271178178	1.127376752	0.583474635	0.496840475	49.30676994	40.88016143
0037_0006	Brand19	PRD_ç `[n	hot and sour fried rice		748	16.7	36.8	93.5	5	-0.283749178	0.556998544	0.569616743	0.607383374	57.33701614	51.82548382
0037_0006	Brand19	PTDªóØàuÑ	fried rice with chop suey		913	19	20.9	89.4	3.8	-0.139182681	-0.231611327	0.48844909	0.165211779	72.33758336	83.33426176
0037_0006	Brand19	PUDqx[RÆ^XÌT_`[n	Kamakura Bacon and Lettuce Salad Fried Rice		913	14.2	46.5	84.7	3.7	-0.440886674	1.038100163	0.395403243	0.128364146	51.15909148	47.78376109
0037_0006	Brand19	QRDYìØ½ÁÕèç[ßñ	ramen noodles with plenty of domestic vegetables		979	20.2	21.6	70	8.1	-0.063756683	-0.196892653	0.104387509	1.749659995	37.26212452	39.13891555
0037_0006	Brand19	QTDÎÄT[^Ë	stone-baked sangratang noodles		979	19.5	10.4	64.1	6.9	-0.107755182	-0.75239143	-0.012414724	1.3074884	33.24902279	40.3077771
0037_0006	Brand19	SDYg°µç·Æ½¾¾q	Japanese Kama-age Shirasu and Hakata Mentaiko (cod roe)		803	18.7	30.2	83.2	4.1	-0.15803918	0.22965105	0.36570776	0.275754678	67.66586638	70.15605738
0037_0006	Brand19	fPFËFÎÄRXË	stone-baked tantanmen		1023	23.7	31.9	62.7	9	0.156235812	0.313967829	-0.040130508	2.081288691	31.38571873	20.28311498
0037_0006	Brand19	fPFËFèÔÎÄË¬»Î	standard stone-roasted green onion soba		869	16.1	24.4	60.9	7.5	-0.321462177	-0.058017959	-0.075765088	1.528574197	33.24572141	31.73433863
0037_0006	Brand19	fPFàuÑFqx[RÆNbg`[YÌ]bg	Kamakura bacon and raclette cheese risotto style		968	19.5	45.6	84.8	4.5	-0.107755182	0.993461868	0.397382942	0.42314521	52.73340446	49.86308367
0037_0006	Brand19	fPFàuÑFYg°µç·ÆØ	Japanese kama-age shirasu and takana		748	14.9	29.9	85.4	3.7	-0.396888175	0.214771619	0.409261135	0.128364146	66.77827073	69.15407664
0037_0006	Brand19	fPFàuÑFl³Ø¾ê`[n	Fried rice with salted pork sauce		803	18.3	49.9	87.7	3.3	-0.18318118	1.20673372	0.454794209	-0.019026385	56.64072678	53.71574185
0037_0006	Brand19	fPFàuÑF½¾¾q`[n	Hakata cod roe fried rice		748	17.5	30.9	83.5	4.3	-0.233465179	0.264369724	0.371646857	0.349449944	64.80159498	65.80251962
0037_0006	Brand19	fPFàuÑFàtèO³ØÄØ	Seared Sangwon Grilled Pork		968	14.2	36.5	94.4	4	-0.440886674	0.542119112	0.587434033	0.238907045	61.85855874	57.36143153
0037_0006	Brand19	¨qlJ[ç[ßñ	Kid's Curry Ramen		528	9.7	5.3	45.3	4.1	-0.723734168	-1.005341766	-0.384598111	0.275754678	29.36960443	35.18391528
0037_0006	Brand19	¨ql`[n	Kid's Fried rice		41.8	10.3	20.4	72.9	2.8	-0.686021168	-0.256410379	0.161798777	-0.20326455	61.57840487	73.10739422
0037_0006	Brand19	}S[v	mango pudding		308	1	2.3	14.6	0	-1.270572655	-1.154136081	-0.992365664	-1.234998272	8.633529561	11.40300125
0037_0006	Brand19	©Æ»Çm¤	Homemade apricot bean curd		308	2.7	7.2	18.5	0.1	-1.163719158	-0.911105366	-0.915157408	-1.198150639	17.22951033	22.75640877
0037_0007	Brand18	OPNgtH}bW	Quattroformaggi		1639	42.1	60.5	75.8	4.4	1.312767786	1.732473634	0.219210044	0.386297577	48.65053598	22.7823219
0037_0007	Brand18	OQpUÌJ{i[hA	Carbonara style doria with parmesan		1199	30.4	48.8	73.9	4.4	0.577364303	1.152175804	0.181595765	0.386297577	58.70549212	46.67608433
0037_0007	Brand18	OS`LÆÌpUJ[hA	Chicken and Egg Parmesan Curry Doria		1199	35.4	44.4	78.9	4.4	0.891639296	0.933944142	0.280580709	0.386297577	64.58294879	54.13128319
0037_0007	Brand18	OTA{KhÆ¶nÌNbNbV hA	Avocado and prosciutto croque-monsieur style doria		1254	26.5	51.1	78.6	4.7	0.332229808	1.266251446	0.274641612	0.496840475	52.1916176	43.45627556
0037_0007	Brand18	OWNbgtHf hA	Raclette fondue style doria		1529	30.5	51.8	82.8	4.6	0.583649803	1.30097012	0.357788964	0.459992842	57.84770292	45.54313271
0037_0007	Brand18	OXbcAÌr[tV` [hA	Mozzarella Beef Stew Doria		1474	22.6	39.1	84.2	4.6	0.087095314	0.671074185	0.385504749	0.459992842	61.41410088	61.32838199
0037_0007	Brand18	POCVbc@`[YÌCZGr¡N[hA	Shrimp Mozzarella Cheese with Shrimp Cream Doria		1364	25.7	27.7	75.3	3	0.28194581	0.105655788	0.209311549	-0.129569284	80.43018803	85.58861523
0037_0007	Brand18	PPPÐ±¤«v[g	airplanes plate		649	24.8	38.1	63.1	2.2	0.225376311	0.62147608	-0.032211713	-0.424350348	68.0791578	70.66202186
0037_0007	Brand18	PPQLbYO^v[g	Kid's Gratin Plate		649	21.1	33.5	52.2	2	-0.007187184	0.393324797	-0.247998889	-0.498045613	63.99925675	68.3497049
0037_0007	Brand18	PPRLbXJIhAv[g	Kid's omelette doria plate		649	21.7	50.1	64.3	3.4	0.030525815	1.216653341	-0.008455326	0.017821247	51.15063596	47.7725932
0037_0007	Brand18	PPSLbYhAv[g	Kid's Doria Plate		649	24	36.1	65.9	2.7	0.175092312	0.52227987	0.023219856	-0.240112183	70.01246152	73.5443034
0037_0007	Brand18	PPTLbYx[Rg}gN[hA	Kid's Bacon Tomato Cream Doria		418	11.3	16.9	46.8	2.1	-0.62316617	-0.430003747	-0.354902628	-0.46119798	49.95306742	63.80444583
0037_0007	Brand18	PPULbYIhA	Kid's Omelette Doria		473	14.3	37.2	51.7	3	-0.434601174	0.576837786	-0.257897384	-0.129569284	52.49647047	49.55014576
0037_0007	Brand18	PPJ}x[`[YÌx[RïÝÄ«N[hA	Bacon-wrapped cream doria with camembert cheese		1144	22.5	41	75	3.9	0.080809814	0.765310585	0.203372453	0.202059412	60.95606929	60.72342261
0037_0007	Brand18	PSV[t[hÌAq[WhA	Seafood Ajillo-Style Doria		1474	32.4	56.7	77.1	4.4	0.7030743	1.544000834	0.244946129	0.386297577	52.61944371	38.63774762
0037_0007	Brand18	PTT[ÆA{JhÌSS][N[hA	Salmon and Avocado Doria with Gorgonzola Cream		1364	22.8	45.2	75.3	3.7	0.099666314	0.973622626	0.209311549	0.128364146	58.92127915	58.03591058
0037_0007	Brand18	PUCVÆLmRÌSS][ylO^	Gorgonzola Penne Gratin with Shrimp and Mushrooms		1364	25.6	36.6	46.3	2.8	0.27566031	0.547078923	-0.364801122	-0.20326455	64.22698951	62.54016683
0037_0007	Brand18	QQCÌKÌV[t[hg}gN[hA	Seafood Tomato Cream Doria		1364	28.3	26	75.4	3.6	0.445368806	0.021339009	0.211291248	0.091516513	79.39847968	82.2900901
0037_0007	Brand18	QRP¢¿²ptF	strawberry parfait		473	4.2	8.8	26.5	0.2	-1.06943666	-0.831748398	-0.756781498	-1.161303006	24.06388253	31.78311727
0037_0007	Brand18	QRQ`RoiiptF	chocolate banana parfait		473	4.7	9.1	37.7	0.2	-1.038009161	-0.816868966	-0.535055225	-1.161303006	29.03005868	38.34234805
0037_0007	Brand18	QRS}S[ptF	mango parfait		473	4.3	8.8	29.2	0.2	-1.06315116	-0.831748398	-0.703329629	-1.161303006	25.1707092	33.24499283
0037_0007	Brand18	QRULptF	Caramel Parfait		473	4.3	8.9	40.1	0.3	-1.06315116	-0.826788587	-0.487542452	-1.124455373	29.94347705	39.54877362
0037_0007	Brand18	QRV¢¿²~NptF	strawberry milk parfait		473	4.8	9.4	30.9	0.2	-1.031723661	-0.801989535	-0.669674748	-1.161303006	26.9279479	35.56592021
0037_0007	Brand18	QRâè¢©Æ}¤Ì¾¾qN[hA	Yakitori and Edamame Mentaiko Cream Doria		1199	26.1	34.2	74.9	3.8	0.307087809	0.428043471	0.201392754	0.165211779	72.04359331	70.29165431
0037_0007	Brand18	QSO`[YP[LptF	Cheesecake Parfait		473	15.2	13.5	30.9	0.3	-0.378031675	-0.598637304	-0.669674748	-1.124455373	43.49016601	57.44098213
0037_0007	Brand18	QSTLibcptF	caramel nut parfait		473	4.8	12.3	28.2	0.2	-1.031723661	-0.65815503	-0.723126618	-1.161303006	28.60257657	37.77773783
0037_0007	Brand18	QTPf~OXno[OhA	Demi-glace hamburg doria		1584	39.4	70.4	121.5	5.7	1.14305929	2.223494874	1.123932426	0.865316805	45.05609034	2.324791044
0037_0007	Brand18	QTQ`[YtHf no[OhA	Cheese fondue-style hamburger steak doria		1694	42.8	91.9	116	5.7	1.356766285	3.289854132	1.015048989	0.865316805	25.29835942	-26.33605496
0037_0007	Brand18	QTR÷ÆìØÌ·«Ä«hA	Sukiyaki-style Doria with Beef and Vegetables		1584	35.1	58.7	121.2	6.3	0.872782796	1.643197044	1.11799333	1.086402602	51.71164719	17.72097449
0037_0007	Brand18	QTSTK÷ÌXe[LhA	Sagari Meat Steak Doria		1859	41	78.2	119.5	6.5	1.243627288	2.610360093	1.084338449	1.160097868	32.42640318	-15.84839751
0037_0007	Brand18	QT¾¾qÆëëÄ«N[hA	cod roe Tororo Baked Cream Doria		1364	30.3	37.3	88.5	6.4	0.571078803	0.581797596	0.4706318	1.123250235	60.97448638	47.97729712
0037_0007	Brand18	QU}Q[^ tbV g}gÆRí`[YhA	Margherita Style Fresh Tomato and Three Cheese Doria		1199	18.9	33.6	74.8	3.4	-0.145468181	0.398284608	0.199413055	0.017821247	66.90412112	68.57949606
0037_0007	Brand18	QV{ÆWHYÊË¬ÌMqÓ£hA	Yuzu Kosho Doria with Chicken and Awaji Onions		1199	28.4	42.7	75.6	3.9	0.451654306	0.849627364	0.215250646	0.202059412	66.48499733	59.41217735
0037_0007	Brand18	QW³ÂÜ¢àÆ`LÌaN[hA	Japanese style Cream Doria with Sweet Potato and Chicken		1089	22.7	34.2	98.3	3.3	0.093380814	0.428043471	0.664642289	-0.019026385	80.08077437	79.53956851
0037_0007	Brand18	QXpvLN[hA	Pumpkin Cream Doria		1199	26.1	44	105.9	3.5	0.307087809	0.9141049	0.815099403	0.05466888	76.45679337	65.99518203
0037_0007	Brand18	ROªìØÌ¡XtHf hA	Root Vegetable Miso Fondue Doria		1199	20	40.1	105.8	4	-0.076327682	0.72067229	0.813119704	0.238907045	69.48646604	61.91331182
0037_0007	Brand18	RSWHYIjIO^hA	Awaji Onion Gratin Tandoori		1089	17.8	30.7	79.1	3.7	-0.214608679	0.254450103	0.284540106	0.128364146	67.81715731	69.78541686
0037_0007	Brand18	RTá{Æ«Ì±ÌaN[hA	Japanese style Cream Doria with Chicken and Mushrooms		1144	25.3	36	74.2	3.1	0.25680381	0.51732006	0.187534862	-0.092721651	73.98006852	74.07984927
0037_0007	Brand18	SPI «Ì±¡Ìf~OX\[X	omelet with mushrooms in demi-glace sauce		1199	20.9	59.8	84.8	4.6	-0.019758184	1.69775496	0.397382942	0.459992842	40.63181872	33.87953992
0037_0007	Brand18	SQI [XgÈ·Ìg}g\[X	omelet Roasted Eggplant with Tomato Sauce		1089	21.2	60.5	86.8	4.6	-0.000901684	1.732473634	0.436976919	0.459992842	41.07152661	33.58825864
0037_0007	Brand18	SRI x[RN[\[X	omelet with bacon cream sauce		1089	22.9	67.3	80.4	5	0.105951814	2.069740748	0.310276192	0.607383374	31.72395307	21.96038388
0037_0007	Brand18	STIÆf~Oo[O	omelet and demi-gla burg		1309	39.2	91.3	87.6	5.2	1.13048829	3.260095269	0.45281451	0.68107864	19.21294474	-12.89720848
0037_0007	Brand18	SWIÆ`[YtHf o[O	omelet and cheese fondue burger		1419	41.2	101.8	82.9	5	1.256198288	3.780875373	0.359768663	0.607383374	9.205288665	-27.93185639
0037_0007	Brand18	TPf~OXno[OhA	Demi-glace hamburger steak doria		1364	33.7	58.3	84.6	4.3	0.784785798	1.623357802	0.393423544	0.349449944	54.58284281	41.23096772
0037_0007	Brand18	TQ`[YtHf no[OhA	Cheese fondue-style hamburger steak doria		1474	36.7	76.9	79.9	4.3	0.973350794	2.545882557	0.300377697	0.349449944	35.76613493	14.07096477
0037_0007	Brand18	TR÷ÆìØÌ·«Ä«hA	Sukiyaki Style Doria with Beef and Vegetables		1364	29.1	45.5	83.9	4.5	0.495652805	0.988502058	0.379565652	0.42314521	63.67524974	54.6243978
0037_0007	Brand18	TSTK÷ÌXe[LhA	Sagari Meat Steak Doria		1639	35	65	82.2	4.7	0.866497296	1.955665106	0.345910771	0.496840475	44.81457264	28.32922271
0037_0007	Brand18	UP POíÌOìØylO^	Grilled Vegetable Penne Gratin		1309	24.6	41.5	86	3.6	0.212805311	0.790109637	0.421139328	0.091516513	69.02522105	68.12783353
0037_0007	Brand18	UQO`LÌNgt}bWylO^	Grilled Chicken Quattro Fromaggi Penne Gratin		1639	41	55.3	52.8	3.7	1.243627288	1.474563487	-0.236120696	0.128364146	49.77173069	25.9551607
0037_0007	Brand18	URCVÆA{JhÌJ[ylO^	Curried Penne Gratin with Shrimp and Avocado		1199	26.9	24.2	55.8	2.8	0.357371808	-0.06793758	-0.17672973	-0.20326455	74.6750421	82.19310075
0037_0007	Brand18	US RíLmRÌylO^	Penne Gratin with Three Kinds of Mushrooms		1254	24.1	37.7	56.6	3.8	0.181377812	0.601636838	-0.160892139	0.165211779	59.7855455	57.17779702
0037_0007	Brand18	VPbc@`[YtHf	Mozzarella Cheese Fondue		1419	43.1	56.2	43.4	3.3	1.375622785	1.519201782	-0.42221239	-0.019026385	48.22759953	20.68554621
0037_0007	Brand18	VQNbg`[YtHf	raclette cheese fondue		1419	43.8	59.1	42.4	3.6	1.419621284	1.663036287	-0.442009378	0.091516513	43.14763814	12.89931155
0037_0007	Brand18	VRNAgtH}bW`[YtHf	Quattro Formaggi Cheese Fondue		1529	41.1	56	42	3.3	1.249912788	1.509282161	-0.449928174	-0.019026385	47.89786844	23.32638224
0037_0007	Brand18	WP¶nÆx[RÌT_	Cured Ham and Bacon Salad		638	10.6	27.5	11.8	2.6	-0.667164669	0.095736167	-1.047797232	-0.276959816	39.55288881	39.90899707
0037_0007	Brand18	WQ`F_[`[YÆx[RÌV[U[T_	Caesar Salad with Cheddar Cheese and Bacon		528	5.1	15.2	10.2	1.4	-1.012867161	-0.514320526	-1.079472414	-0.719131411	27.74538252	36.53633474
0037_0007	Brand18	WRT[T_	Salmon Salad		638	11.4	26	12.6	1.6	-0.61688067	0.021339009	-1.031959641	-0.645436145	40.77800368	43.34773108
0037_0007	Brand18	XP|eg v[	Potato Plain		308	4.6	12	40.1	0.3	-1.04429466	-0.673034462	-0.487542452	-1.124455373	33.14164339	43.77285075
0037_0007	Brand18	XQ|eg I[\[X	Potatoes with Aurora Sauce		319	4.9	20	42.6	0.8	-1.025438161	-0.276249621	-0.438049981	-0.940217208	43.8079038	51.92540453
0037_0007	Brand18	XR|eg ¾¾q\[X	Potatoes with cod roe sauce		363	6	28	40.8	0.9	-0.956297662	0.120535219	-0.47368456	-0.903369575	44.83305284	46.27606184
0037_0007	Brand18	XS|eg `[Y\[X	Potatoes with Cheese Sauce		363	6.1	18.3	40.7	0.6	-0.950012163	-0.3605664	-0.475664259	-1.013912474	42.94624819	52.85072197
0040_0001	Brand15	AcAc·½ÝÈØ¥èH	Hot stamina pork bowl set meal		987.9	68.5	84.1	110.7	7.5	2.972139749	2.902988913	0.910124949	1.528574197	-7.603237888	-70.06312397
0040_0001	Brand15	AJ`[YP[L	American cheesecake		327.9	4	16.2	20.6	0.4	-1.08200766	-0.464722421	-0.873583732	-1.08760774	29.83260461	38.07934745
0040_0001	Brand15	C^A`F[bc@Æg}gÌT_	Italian cherry mozza and tomato salad		437.9	8.3	12.2	11.8	1.6	-0.811731166	-0.663114841	-1.047797232	-0.645436145	29.3020648	38.70160855
0040_0001	Brand15	GbOXbgÆJXsC[OgTMÌv[gipj	Plate of Eggs Slat and Caspian Yogurt (bread)		503.9	15.7	22.1	47.8	1.9	-0.346604176	-0.172093601	-0.335105639	-0.534893246	58.69720299	71.05685685
0040_0001	Brand15	GbOXbgÆJXsC[OgTMÌv[giCXj	Plate of Eggs Slat and Caspian Yogurt (Rice)		503.9	16.5	16.1	89.8	1.1	-0.296320177	-0.469682231	0.496367885	-0.82967431	71.04628899	90.30953351
0040_0001	Brand15	GbOv[gipj	Egg plate (bread)		503.9	16.6	25.7	33.8	2	-0.290034677	0.006459578	-0.612263481	-0.498045613	54.61009531	61.98101912
0040_0001	Brand15	GbOv[giCXj	Egg plate (rice)		503.9	17.3	19.8	75.8	1.2	-0.246036178	-0.286169242	0.219210044	-0.792826677	70.24288987	87.08298024
0040_0001	Brand15	¦ÑtCiQ{j	Fried shrimp (2 pcs)		330	5.5	22.9	14.7	1.2	-0.987725162	-0.132415117	-0.990385965	-0.792826677	34.67720405	39.05253758
0040_0001	Brand15	¨ptF	green tea parfait		547.9	5.9	13.4	61.7	0.3	-0.962583162	-0.603597115	-0.059927497	-1.124455373	43.86510206	57.93619053
0040_0001	Brand15	¨é~jptF	Matcha-scented mini parfait		327.9	3.5	5.3	46.7	0.2	-1.113435159	-1.005341766	-0.356882327	-1.161303006	27.441711	36.24448872
0040_0001	Brand15	¨¤ût[g	Matcha green tea soy milk float		437.9	5.5	4.8	33.2	0.1	-0.987725162	-1.030140818	-0.624141674	-1.198150639	23.67685168	31.27193431
0040_0001	Brand15	JXsC[OgTM	Caspian Sea Yogurt		110	2.4	2.3	7.6	0.1	-1.182575657	-1.154136081	-1.130944584	-1.198150639	8.379057721	11.06689969
0040_0001	Brand15	JXsC[OgTMÆ`[YP[LÌXgx[ptF	Strawberry Parfait with Caspian Sea YogurtTM and Cheesecake		547.9	7.3	28.9	46.8	0.4	-0.874586164	0.165173514	-0.354902628	-1.08760774	47.18239618	48.28665433
0040_0001	Brand15	JXsC[OgTMÆx[Ì~jptF	Mini Parfait with Caspian Sea Yogurt and Berries		327.9	4	11.3	27.8	0.2	-1.08200766	-0.707753135	-0.731045413	-1.161303006	26.6052186	35.13966551
0040_0001	Brand15	©ÂÆ¶èH	set meal with grilled pork cutlet and broiled vegetables		723.9	30.2	34.9	115.7	6.1	0.564793303	0.462762144	1.009109892	1.012707336	74.94843738	51.07624786
0040_0001	Brand15	©ÂÆ¶èHi¨©¸ÌÝj	set meal with grilled pork cutlet and broiled vegetables (side dish only)		613.9	22.7	32.9	40.8	3.7	0.093380814	0.363565934	-0.47368456	0.128364146	57.45338305	56.0971414
0040_0001	Brand15	JtFAtHK[h	cafe affogard		327.9	4.6	17.3	30.6	0.2	-1.04429466	-0.410164505	-0.675613845	-1.161303006	33.84480631	42.04346148
0040_0001	Brand15	J{i[	carbonara		614	23.4	32.7	64.4	3.9	0.137379313	0.353646313	-0.006475627	0.202059412	65.74349427	66.12366068
0040_0001	Brand15	LbYACXi`Rj	Kid's ice cream (chocolate)		107.9	2.1	3.2	11.5	0.1	-1.201432157	-1.109497786	-1.053736329	-1.198150639	10.28727927	13.58724233
0040_0001	Brand15	LbYACXiojj	Kid's Ice Cream (Vanilla)		107.9	1.7	6.8	9.8	0.1	-1.226574156	-0.930944608	-1.087391209	-1.198150639	12.5061494	16.5178837
0040_0001	Brand15	LbY¤Çñ	kid's udon		107.9	4.2	1.4	25.6	2.3	-1.06943666	-1.198774375	-0.774598788	-0.387502715	19.66430779	25.97224283
0040_0001	Brand15	LbY¤Çñv[g	Kid's Udon Plate		437.9	9.7	9.8	52	3.3	-0.723734168	-0.782150293	-0.251958287	-0.019026385	41.42428848	51.10551216
0040_0001	Brand15	LbYICXv[g	Kid's Omelet Rice Plate		503.9	15.2	19.4	56.1	2.5	-0.378031675	-0.306008484	-0.170790633	-0.313807449	60.20364815	74.30884135
0040_0001	Brand15	LbYJ[v[g	Kid's Curry Plate		437.9	5.9	7	68	1.6	-0.962583162	-0.921024987	0.064793532	-0.645436145	42.34275104	55.92549831
0040_0001	Brand15	LbYoGeBv[g	Kid's Variety Plate		503.9	26.7	26.2	74.8	2.9	0.344800808	0.03125863	0.199413055	-0.166416917	81.41137739	88.06873238
0040_0001	Brand15	LbYno[Ov[g	Kid's Hamburg Plate		547.9	21.3	27.5	71	2.5	0.005383816	0.095736167	0.124184498	-0.313807449	73.72873655	85.04780521
0040_0001	Brand15	NVbN`R[gP[L	Classic Chocolate Cake		327.9	4.1	17.3	30	0.2	-1.07572216	-0.410164505	-0.687492038	-1.161303006	33.04242924	40.98369714
0040_0001	Brand15	N[ ñÝÂ	cream anmitsu		503.9	3.4	6.9	64.4	0.2	-1.119720659	-0.925984798	-0.006475627	-1.161303006	35.28800448	46.60772355
0040_0001	Brand15	±¾íèAbvpCÆojACXÌXLbgd§Ä	Skillet-style apple pie with vanilla ice cream		613.9	5.9	21.9	48.3	0.9	-0.962583162	-0.182013222	-0.325207145	-0.903369575	47.46761486	56.22503094
0040_0001	Brand15	²Ú¤g°	fried burdock		217.9	2.4	26	28.8	2	-1.182575657	0.021339009	-0.711248424	-0.498045613	36.23889232	37.35255934
0040_0001	Brand15	²ë²ë¨÷Ì~[g\[X	Meat sauce with various meats		614	29.1	15.2	65.4	3.4	0.495652805	-0.514320526	0.013321361	0.017821247	73.21219315	83.29066659
0040_0001	Brand15	²ë²ëìØÌ`[YJ[hA	Cheese Curry Doria with Vegetables		614	20.5	28.3	82.8	3.7	-0.044900183	0.135414651	0.357788964	0.128364146	72.34629172	78.64399977
0040_0001	Brand15	TCRXe[L	dice steak		987.9	46	28.8	19.5	3	1.557902281	0.160213703	-0.895360419	-0.129569284	64.97033139	40.60804963
0040_0001	Brand15	TCRXe[Lin[tj	Half dice steak		330	22.2	13.3	4.2	1.4	0.061953315	-0.608556925	-1.198254346	-0.719131411	43.71303576	57.73534425
0040_0001	Brand15	TEUT_	Thousand Salad		110	1	4.2	5.9	0.3	-1.270572655	-1.059899681	-1.164599465	-1.124455373	9.236539441	12.1994452
0040_0001	Brand15	T_Zbg	salad set		220	2.1	6.3	14	1.2	-1.201432157	-0.955743661	-1.004243857	-0.792826677	17.46667927	23.06965698
0040_0001	Brand15	V[U[T_	Caesar salad		393.9	3.9	21.9	13.4	2.2	-1.088293159	-0.182013222	-1.01612205	-0.424350348	32.33701516	36.24082332
0040_0001	Brand15	VLVL ØÌ¨¤yT_	Crunchy Potherb Mustard Salad with Tofu		503.9	11	17.4	22.7	2.1	-0.642022669	-0.405204694	-0.832010055	-0.46119798	41.22322452	51.66736054
0040_0001	Brand15	µå¤ªÄ«tCiÎj	Gingerbread & fried fish		503.9	33.8	49.4	97.1	2.4	0.791071298	1.181934667	0.640885903	-0.350655082	76.22202964	67.5564509
0040_0001	Brand15	µå¤ªÄ«tCiÎjipj	Gingerbread & Fried Fish (Bread)		503.9	33.1	55.4	55	3.2	0.747072799	1.479523298	-0.192567321	-0.055874018	53.90040431	40.32961596
0040_0001	Brand15	µå¤ªÄ«|ÆèVViyj	pork fried with ginger & black vinegared chicken tempura set		613.9	36.1	32.3	104.8	5.3	0.935637795	0.333807071	0.793322715	0.717926273	79.05812186	62.58066731
0040_0001	Brand15	·½ÝÈØ¥	Stamina pork bowl		723.9	59.2	56.9	89.8	5.4	2.387588262	1.553920455	0.496367885	0.754773906	34.89424072	-3.711028419
0040_0001	Brand15	Zbgp	set pan		173.9	4.9	6.8	29.5	0.8	-1.025438161	-0.930944608	-0.697390532	-0.940217208	26.87245913	35.4926317
0040_0001	Brand15	ZbgCX	set rice		173.9	5.6	0.8	71.5	0	-0.981439662	-1.228533238	0.134082992	-1.234998272	33.4832808	44.22407893
0040_0001	Brand15	½ÁÕè¨ëµÌv~Aano[O	Premium Japanese-style hamburg steak with plenty of grated radish		767.9	28.5	24	33.3	5.9	0.457939806	-0.077857201	-0.622161975	0.93901207	48.48642166	43.58190022
0040_0001	Brand15	½ÁÕèÊqÌøG	Salmon porridge with plenty of egg		613.9	25.8	13.4	57.5	4.9	0.288231309	-0.603597115	-0.143074849	0.570535741	54.5763542	63.86200197
0040_0001	Brand15	`[YCno[O	cheese in hamburg steak		547.9	27.7	40.3	29.7	3.1	0.407655807	0.730591911	-0.693431135	-0.092721651	56.50081501	47.30197819
0040_0001	Brand15	`[Y½ÁÕè`LC^AXe[L	Chicken Italian Steak with lots of cheese		613.9	44	31.2	18	3.9	1.432192284	0.279249155	-0.925055902	0.202059412	57.78858918	31.9291667
0040_0001	Brand15	`[Y½ÁÕèx[RsU	Bacon pizza with lots of cheese		614	25.9	26.4	57.7	3.7	0.294516809	0.041178251	-0.139115451	0.128364146	69.42833128	72.32781428
0040_0001	Brand15	`[Y½ÁÕèx[RsU	Bacon pizza with lots of cheese		613.9	25.9	26.4	57.7	3.7	0.294516809	0.041178251	-0.139115451	0.128364146	69.42833128	72.32781428
0040_0001	Brand15	`[Yno[O	cheese hamburg steak		657.9	30.3	33.7	26.9	2.8	0.571078803	0.403244418	-0.748862703	-0.20326455	64.90021059	56.66139954
0040_0001	Brand15	`[Yno[OTCRXe[L	Cheese hamburg & dice steak		987.9	52.5	47	31.1	4.2	1.966459771	1.062899215	-0.66571535	0.312602311	38.45606889	3.318803909
0040_0001	Brand15	`LXe[L	chicken steak		547.9	35.5	21.1	18.6	5	0.897924796	-0.221691706	-0.913177709	0.607383374	50.98579342	45.72860614
0040_0001	Brand15	`LXe[Lno[O	Chicken Steak & Hamburg steak		877.9	59.2	47.2	34	7.4	2.387588262	1.072818836	-0.608304083	1.491726564	9.68618135	-34.67991507
0040_0001	Brand15	`LXe[L|egRbPiØj	Chicken Steak & Potato Croquettes		503.9	26.9	30.2	97.8	3.2	0.357371808	0.22965105	0.654743795	-0.055874018	88.71531869	85.45011176
0040_0001	Brand15	`LXe[L|egRbPiØjipj	Chicken Steak & Potato Croquettes (Bread)		503.9	26.2	36.1	55.8	4	0.313373309	0.52227987	-0.17672973	0.238907045	62.04264508	56.92877563
0040_0001	Brand15	`LXe[Lin[tj	Chicken Steak (half)		187	16.9	9.4	3.7	2.4	-0.271178178	-0.801989535	-1.20815284	-0.350655082	33.77334279	44.60718727
0040_0001	Brand15	`LhA	chicken doria		504	30.4	32.1	71.2	3.1	0.577364303	0.32388745	0.128143896	-0.092721651	81.93719718	77.36007747
0040_0001	Brand15	`LìØin[tj	Chicken Nanban (half)		187	15.6	29.3	17.7	2.8	-0.352889676	0.185012756	-0.930994999	-0.20326455	47.53997925	46.46999391
0040_0001	Brand15	`LìØèH	Chicken Nanban Set Meal		723.9	39.8	63.3	116.3	8.5	1.16820129	1.871348328	1.020988085	1.897050526	32.46455475	-12.40191278
0040_0001	Brand15	`LìØèHi¨©¸ÌÝj	Chicken Nanban Set Meal (side dish only)		613.9	32.3	61.3	41.3	6.1	0.6967888	1.772152118	-0.463786066	1.012707336	23.65441444	0.381289172
0040_0001	Brand15	`R[gptF	chocolate parfait		547.9	6.9	23.4	50.2	0.4	-0.899728164	-0.107616064	-0.287592867	-1.08760774	47.96368943	55.99419896
0040_0001	Brand15	cCno[O	twin hamburg steak		877.9	54.6	59.5	44.5	5.8	2.098455268	1.682875529	-0.400435702	0.902164437	18.51500076	-23.01897872
0040_0001	Brand15	ÆèVèH	chicken tempura set meal		613.9	30.9	15.3	116.5	6.3	0.608791802	-0.509360715	1.024947483	1.086402602	72.74673839	63.72939358
0040_0001	Brand15	ÆèVèHi¨©¸ÌÝj	chicken tempura set meal (side dish only)		503.9	23.4	13.3	41.6	3.9	0.137379313	-0.608556925	-0.457846969	0.202059412	52.68448293	65.05486075
0040_0001	Brand15	Æñ½Ä«	pork fried with pork belly		547.9	42.2	52.7	13	2.1	1.319053286	1.345608414	-1.024040846	-0.46119798	42.34133114	17.90232581
0040_0001	Brand15	Èñ±Âg°	fried cartilage		327.9	12.8	26.4	21.8	1.9	-0.528883672	0.041178251	-0.849827345	-0.534893246	45.78301663	49.47275659
0040_0001	Brand15	ÉñÉ­ÝûÌg°{SÂèH	Fried Chicken Teppan Set Meal with Garlic and Soy Sauce		833.9	41.1	46.9	109	8	1.249912788	1.057939405	0.876470068	1.712812362	48.74835509	12.8225009
0040_0001	Brand15	ÉñÉ­ÝûÌg°{SÂèHi¨©¸ÌÝj	Fried Chicken Teppan Set Meal with Garlic and Soy Sauce (side dish only)		723.9	33.6	44.9	34.1	5.5	0.778500298	0.958743195	-0.606324384	0.791621539	40.18077217	22.2089874
0040_0001	Brand15	Ë¬g¥	negitoro bowl		613.9	24	9.6	86.1	3.2	0.175092312	-0.792069914	0.423119027	-0.055874018	71.08484031	87.90188763
0040_0001	Brand15	pX^å·è	pasta (large)		66	5	3.8	28	0.6	-1.019152661	-1.079738923	-0.727086015	-1.013912474	23.6818213	31.27849809
0040_0001	Brand15	oGeBtCèH	Variety Fry Set Meal		877.9	34.5	56	132.6	8	0.835069797	1.509282161	1.343679001	1.712812362	42.58659748	0.145868557
0040_0001	Brand15	oGeBtCèHi¨©¸ÌÝj	Variety fried set meal (side dish only)		767.9	27	54	57.7	5.5	0.363657308	1.410085951	-0.139115451	0.791621539	36.98097176	22.59725987
0040_0001	Brand15	no[OÆèVViÎj	Hamburger steak & chicken tempura set		613.9	36.9	31.8	103.6	5.9	0.985921794	0.309008018	0.769566329	0.93901207	74.98111597	56.54665962
0040_0001	Brand15	no[O|egRbPij	Hamburg steak & potato croquette		503.9	32.3	45.3	108.7	3.6	0.6967888	0.978582437	0.870530971	0.091516513	80.14837098	63.51558189
0040_0001	Brand15	no[O|egRbPijipj	Hamburg steak & potato croquette (bread)		503.9	31.5	51.2	66.7	4.5	0.646504801	1.271211257	0.039057447	0.42314521	53.17627695	39.37320234
0040_0001	Brand15	no[Og°iàj	hamburg steak & fried chicken		503.9	37	38.9	99.2	4.2	0.992207294	0.661154564	0.682459579	0.312602311	78.44879069	63.10453247
0040_0001	Brand15	no[Og°iàjipj	Hamburg steak & fried chicken (bread)		503.9	36.2	44.9	57.2	5	0.941923295	0.958743195	-0.149013946	0.607383374	52.06752101	36.37060935
0040_0001	Brand15	no[Ov[gipj	Hamburg steak plate (bread)		657.9	34.2	42.2	45.6	3.4	0.816213298	0.824828311	-0.378659015	0.017821247	61.21734415	49.99369061
0040_0001	Brand15	no[Ov[giCXj	Hamburg Plate (Rice)		657.9	35	36.3	87.6	2.6	0.866497296	0.532199491	0.45281451	-0.276959816	84.77583432	83.45658159
0040_0001	Brand15	r[tV` [ICX	Beef Stew Omelet with Rice		988	36.1	46.7	90	5.4	0.935637795	1.048019784	0.500327283	0.754773906	59.71363456	44.20093649
0040_0001	Brand15	r[tV` [`[YCno[O	Beef Stew Cheese In Hamburg Steak		988	40.7	64.2	44.4	4.5	1.224770788	1.915986622	-0.402415401	0.42314521	33.05003925	4.330920225
0040_0001	Brand15	ÐÆ­¿`LXe[L@ÉñÉ­Ýû	Chicken Steak with Garlic and Soy Sauce		503.9	36.4	20.6	13.9	4.9	0.954494294	-0.246490758	-1.006223556	0.570535741	49.94454097	42.96898741
0040_0001	Brand15	ÐÆ­¿`LìØ~jo[Oiyj	Bite-sized Chicken Nanban & Mini Hamburg steak		503.9	33.4	52.7	104.8	5.1	0.765929299	1.345608414	0.793322715	0.644231007	61.67669313	41.00795998
0040_0001	Brand15	ÐÆ­¿`LìØ~jo[Oiyjipj	Bite-sized Chicken Nanban & Mini Hamburg steak (Bread)		503.9	32.6	58.6	62.8	5.9	0.7156453	1.638237234	-0.038150809	0.93901207	35.38731987	15.87788699
0040_0001	Brand15	tCh|egÌ}`[YÄ«	Fried potatoes with mayonnaise and cheese		327.9	13.3	31.7	41	0.8	-0.497456173	0.304048208	-0.469725162	-0.940217208	52.46139286	53.11071425
0040_0001	Brand15	vCTCRXe[LÌJtF²Ñ	Prime dice steak cafe rice		988	36.9	36.7	56.6	3	0.985921794	0.552038733	-0.160892139	-0.129569284	73.03736144	62.99045631
0040_0001	Brand15	vCTCRXe[LäV	Prime Dice Steak meal		1207.9	34.8	44.8	120.9	7.5	0.853926297	0.953783384	1.112054233	1.528574197	56.29260071	23.91675041
0040_0001	Brand15	vCTCRybp[Xe[L	Prime Dice Pepper Steak		1097.9	33.6	30	24.7	3.4	0.778500298	0.219731429	-0.792416078	0.017821247	64.14682292	54.67610311
0040_0001	Brand15	v~Ano[O	Premium hamburg steak		723.9	32.9	31.4	24.5	2.3	0.734501799	0.289168776	-0.796375476	-0.387502715	66.13350156	60.09375591
0040_0001	Brand15	v~Ano[OvCTCRXe[L	Premium hamburg steak & prime dice steak		1097.9	42.4	39.1	32.8	4.6	1.331624286	0.671074185	-0.63206047	0.459992842	51.17840799	25.65963627
0040_0001	Brand15	ubR[Æg}gÌ`[YÄ«	grilled broccoli and tomato with cheese		327.9	8.6	13.5	7.3	0.5	-0.792874666	-0.598637304	-1.136883681	-1.050760107	28.5127621	37.65911259
0040_0001	Brand15	ÓíÓíÊqÆ¶¤Çñ	Fluffy udon noodles with egg		437.9	19.9	12.4	46	4.4	-0.082613182	-0.65319522	-0.370740219	0.386297577	45.98167595	57.12482265
0040_0001	Brand15	ÓíÓíÊqÆ¶¤ÇñÆ{»Úë²ÑèH	Udon noodles with fluffy egg and rice with chicken and minced chicken		613.9	34.4	17.7	122.7	5.6	0.828784297	-0.390325263	1.147688813	0.828469172	79.73129794	67.03777543
0040_0001	Brand15	x[RylO^	Bacon & Penne Gratin		504	16.8	34.7	47.3	2.2	-0.277463678	0.452842523	-0.345004134	-0.424350348	56.09142559	57.90519226
0040_0001	Brand15	x[Ro^[no[Oi j	Bacon-butter hamburg steak		503.9	30.3	36.7	93.3	3.5	0.571078803	0.552038733	0.565657346	0.05466888	83.0854208	74.8555602
0040_0001	Brand15	x[Ro^[no[Oi jipj	Bacon buttered hamburg steak (bread)		503.9	29.6	42.7	51.3	4.3	0.527080304	0.849627364	-0.265816179	0.349449944	56.23831481	44.0327513
0040_0001	Brand15	x[Ro^[v~Ao[O¦ÑtC	Bacon Butter Premium Burg & Fried Shrimp		877.9	31.9	47.5	37.2	4.1	0.671646801	1.087698268	-0.544953719	0.275754678	48.48664471	33.17922549
0040_0001	Brand15	ybp[no[O	pepper hamburg steak		657.9	26.1	28.2	29.2	3.1	0.307087809	0.13045484	-0.703329629	-0.092721651	63.3036939	61.74612536
0040_0001	Brand15	zCbvojJtF[[	Whipped in Vanilla Cafe Jelly		327.9	2.6	10.4	39.3	0.1	-1.170004658	-0.75239143	-0.503380043	-1.198150639	27.68323529	36.5634894
0040_0001	Brand15	|egtC	fried potato		217.9	3.8	13.2	42.8	0.4	-1.094578659	-0.613516736	-0.434090583	-1.08760774	34.98581622	46.20859906
0040_0001	Brand15	}R[sU	mayonnaise Corn Pizza		504	16	27.9	69.1	3.3	-0.327747677	0.115575409	0.08657022	-0.019026385	64.81131782	69.17745006
0040_0001	Brand15	}R[sU	mayonnaise Corn Pizza		503.9	16	27.9	69.1	3.3	-0.327747677	0.115575409	0.08657022	-0.019026385	64.81131782	69.17745006
0040_0001	Brand15	~bNXO	mixed grill		877.9	45.3	44.5	32	4.8	1.513903782	0.938903953	-0.647898061	0.533688108	44.55711736	12.45367091
0040_0001	Brand15	`ACXi`Rj	Lunch ice cream (chocolate)		107.9	2.1	3.2	11.5	0.1	-1.201432157	-1.109497786	-1.053736329	-1.198150639	10.28727927	13.58724233
0040_0001	Brand15	`ACXiojj	Ranch ice cream (vanilla)		107.9	1.7	6.8	9.8	0.1	-1.226574156	-0.930944608	-1.087391209	-1.198150639	12.5061494	16.5178837
0040_0001	Brand15	uXe[L	rib steak		987.9	32.3	35.9	19.7	3.5	0.6967888	0.512360249	-0.891401021	0.05466888	56.82390517	44.19092016
0040_0001	Brand15	[X©ÂJ[	curry with roast pork cutlet		768	24.9	40.7	137.2	4.6	0.231661811	0.750431153	1.434745149	0.459992842	73.91984351	47.14634156
0040_0001	Brand15	[X©ÂèH	Roast pork cutlet set meal		723.9	23.6	31.9	117	6.3	0.149950313	0.313967829	1.034845977	1.086402602	68.8865076	52.28424399
0040_0001	Brand15	[X©ÂèHi¨©¸ÌÝj	Roast pork cutlet set meal (side dish only)		613.9	16.1	30	42.1	3.9	-0.321462177	0.219731429	-0.447948475	0.202059412	50.92777632	48.29145722
0040_0001	Brand15	CÌK|egRbPViàj	Seafood & potato croquette set		613.9	25.4	48.9	106.3	5	0.26308931	1.157135615	0.823018198	0.607383374	61.04456466	46.52193621
0040_0001	Brand15	YIÝ¼êg°Vij	Japanese Mackerel & Fried chicken with grated radish Set		613.9	35.1	26.3	94.4	7.1	0.872782796	0.036218441	0.587434033	1.381183665	64.45231041	55.01647984
0040_0001	Brand15	YIÌÄ«èH	Set meal of grilled mackerel		767.9	35	21.7	82.6	4.9	0.866497296	-0.191932843	0.353829567	0.570535741	75.1438942	78.09761588
0040_0001	Brand15	YIÌÄ«èHi¨©¸ÌÝj	Set meal of grilled mackerel (side dish only)		657.9	27.4	19.7	7.1	2.1	0.388799307	-0.291129053	-1.140843079	-0.46119798	56.71400698	62.26008598
0040_0001	Brand15	ÊèT_	colorful salad		176	2.1	6.3	14	1.2	-1.201432157	-0.955743661	-1.004243857	-0.792826677	17.46667927	23.06965698
0040_0001	Brand15	ÊèäVi| ñ©¯ÆÄ«øj	Colored set meal (with black vinegar starchy sauce and grilled salmon)		833.9	33.3	21.8	102.7	5.4	0.759643799	-0.186973032	0.751749039	0.754773906	79.10302688	74.75171177
0040_0001	Brand15	ÊèäVi| ñ©¯ÆÄ«øji¨©¸ÌÝj	Colored set meal (with black vinegar starchy sauce and grilled salmon) (side dish only)		723.9	23.1	18.9	26.4	2.9	0.118522813	-0.330807537	-0.758761197	-0.166416917	58.05038958	68.90510917
0040_0001	Brand15	ÊèìØÆá{Ì| ñ©¯èH	Set meal of colorful vegetables and young chicken with black vinegar sauce		767.9	28.1	36.6	120.8	6.6	0.432797806	0.547078923	1.110074534	1.196945501	67.75987187	42.0334718
0040_0001	Brand15	ÊèìØÆá{Ì| ñ©¯èHi¨©¸ÌÝj	Set meal of colorful vegetables and young chicken with black vinegar sauce (side dish only)		657.9	20.6	36.6	45.9	4.1	-0.038614683	0.547078923	-0.372719918	0.275754678	50.74738605	47.2399884
0040_0001	Brand15	ÊèìØÌyy`[m	Peperoncino with colorful vegetables		658	14.8	9.6	75.8	3.4	-0.403173675	-0.792069914	0.219210044	0.017821247	55.22709472	69.3359955
0040_0001	Brand15	ÊèìØÌÝ¼êno[OViØj	hamburg steak set with grated radish and colorful vegetables		613.9	32.2	31.5	101.7	6	0.6905033	0.294128587	0.731952051	0.975859703	73.87715912	58.62394796
0040_0001	Brand15	}¤	edamame		327.9	25.8	15	21	1.6	0.288231309	-0.524240147	-0.865664936	-0.645436145	55.63008897	68.86065308
0040_0001	Brand15	µíÌaèH	Seven kinds of Japanese Set Meals		613.9	29.7	16.6	91.5	4.9	0.533365804	-0.444883178	0.530022766	0.570535741	74.53023936	79.26033467
0040_0001	Brand15	á{Ìg°èH	Fried chicken set meal		547.9	33.1	31.8	106.8	6.2	0.747072799	0.309008018	0.832916693	1.049554969	74.10672265	56.45637367
0040_0001	Brand15	á{Ìg°èHi¨©¸ÌÝj	Fried chicken set meal (side dish only)		437.9	25.7	29.8	31.9	3.8	0.28194581	0.209811808	-0.649877759	0.165211779	59.04917978	54.80011125
0040_0001	Brand15	¶½Ü²iPij	Raw egg		66	6.9	5.8	0.2	0.2	-0.899728164	-0.980542713	-1.277442301	-1.161303006	14.80447094	19.55346297
0040_0001	Brand15	å·è|egtC	Large fried potate		327.9	7.6	26.3	85.6	0.7	-0.855729665	0.036218441	0.413220533	-0.977064841	63.12916408	72.21391279
0040_0001	Brand15	g°\[Z[W	Fried chicken & sausage		437.9	18.5	35.5	52.6	2.5	-0.17061018	0.492521007	-0.240080094	-0.313807449	59.28011342	62.11675036
0040_0001	Brand15	g°iQÂj	Fried ingredient (2 pcs)		187	8	8	6.3	0.9	-0.830587665	-0.871426882	-1.15668067	-0.903369575	23.07562233	30.47784205
0040_0001	Brand15	g°| ñ©¯¦ÑtCVi j	fried chicken with black vinegar sauce & fried shrimp set		613.9	28	37.4	106.2	6.3	0.426512306	0.586757407	0.8210385	1.086402602	65.72853897	48.75764666
0040_0001	Brand15	¤ûÌJtF[[e@ojACXY¦	Cafe jelly latte of soy milk with vanilla ice cream		393.9	6.1	10.2	31.9	0.1	-0.950012163	-0.762311051	-0.649877759	-1.198150639	28.86116932	38.11928221
0040_0001	Brand15	ØÝ¼êÏèH	Set meal of braised pork with grated radish		723.9	28.8	25.8	55.3	4.9	0.476796305	0.011419388	-0.186628224	0.570535741	63.73266849	61.0726508
0040_0001	Brand15	ØÝ¼êÏèH	Set meal of braised pork with grated radish		723.9	28.8	25.8	55.3	4.9	0.476796305	0.011419388	-0.186628224	0.570535741	63.73266849	61.0726508
0040_0001	Brand15	Ø¨[XÌ±¾íèµå¤ªÄ«O	Grilled pork shoulder with special ginger		657.9	27.2	29.4	38	2.5	0.376228307	0.189972566	-0.529116128	-0.313807449	68.49532927	69.06154997
0040_0001	Brand15	Ø`iPij	Pork miso soup		176	4.6	11.3	16.2	2.9	-1.04429466	-0.707753135	-0.960690482	-0.166416917	25.77994352	31.34448418
0040_0001	Brand15	Ø`èHi¶½Ü²j	Pork miso soup set meal (raw egg)		503.9	17.3	18	88.4	3.7	-0.246036178	-0.375445831	0.468652101	0.128364146	68.43142429	81.62109856
0040_0001	Brand15	Ø`èHi[¤j	Pork miso soup set meal (natto)		503.9	15.1	15	92.6	3.7	-0.384317175	-0.524240147	0.551799454	0.128364146	64.65300373	78.10361358
0040_0001	Brand15	Ø`èHiÚÊÄ«j	Pork miso soup set meal (fried egg)		503.9	17.3	18	88.4	3.7	-0.246036178	-0.375445831	0.468652101	0.128364146	68.43142429	81.62109856
0040_0001	Brand15	Ø÷ÆLxcÌ||©¯èH	Set meal of pork and cabbage with ponzu sauce		613.9	22.4	17.4	52.9	5.7	0.074524314	-0.405204694	-0.234140997	0.865316805	47.14354339	55.87990651
0040_0001	Brand15	Ø÷ÆLxcÌ||©¯èHi¨©¸ÌÝj	Set meal of pork and cabbage with ponzu sauce (side dish only)		503.9	17.7	15.9	13.8	3.3	-0.220894179	-0.479601852	-1.008203255	-0.019026385	42.33482898	51.34927385
0040_0001	Brand15	[¤iPij	Natto		66	4.7	2.8	4.4	0.3	-1.038009161	-1.129337028	-1.194294948	-1.124455373	11.70877115	15.46472171
0040_0001	Brand15	{·èÐÆ­¿`LXe[L@ÉñÉ­Ýû	Double portion chicken steak with garlic and soy sauce		833.9	70	36.3	17.4	8.7	3.066422247	0.532199491	-0.936934095	1.970745792	-7.838985584	-57.82682144
0040_0001	Brand15	Êºñ´¢	sweet white bean soup topped with boiled rice dumplings		327.9	4.9	0.6	54.6	0.2	-1.025438161	-1.238452859	-0.200486116	-1.161303006	27.65074842	36.52058136
0040_0001	Brand15	ÌàèH	Makunouchi lanchbox		613.9	29.9	32.8	83.3	4	0.545936804	0.358606123	0.367687459	0.238907045	79.47129023	74.25697151
0040_0001	Brand15	¡X`iPij	Miso Soup		110	1.7	1.1	2.9	1.9	-1.226574156	-1.213653807	-1.223990431	-0.534893246	8.150717748	10.76531261
0040_0001	Brand15	¾¾XpQeB	spaghetti with pollack roe		504	15.2	8.4	58.3	3	-0.378031675	-0.85158764	-0.127237258	-0.129569284	50.90200782	63.62350318
0040_0001	Brand15	ÚÊÄ«iPij	Fried egg		66	6.9	5.8	0.2	0.2	-0.899728164	-0.980542713	-1.277442301	-1.161303006	14.80447094	19.55346297
0040_0001	Brand15	ìØ¿áñÛñ	dish of noodles, seafood, vegetables		658	23.9	17.7	66.4	7.5	0.168806812	-0.390325263	0.03311835	1.528574197	41.82898289	46.80442498
0040_0001	Brand15	mHZbg	Western-style meal set		330	7.8	7.1	85.6	1.2	-0.843158665	-0.916065177	0.413220533	-0.792826677	51.10309942	67.20531975
0040_0001	Brand15	mHZbgipj	Western-style meal set (bread)		330	7	13.1	43.6	2	-0.893442664	-0.618476546	-0.418252992	-0.498045613	40.27949405	53.20038782
0040_0001	Brand15	aHZbg	Japanese-style meal set		220	7.5	2	74.9	2.5	-0.862015165	-1.169015512	0.201392754	-0.313807449	42.14221453	55.66063352
0047_0001	Brand7	3_Zbg	three-piece set		170	10.3	7.5	6.8	3.7	-0.686021168	-0.896225935	-1.146782175	0.128364146	20.69905499	23.73201889
0047_0001	Brand7	 çÑ«\[Z[WPi	sausage		110	4.7	8.2	4.5	1.2	-1.038009161	-0.861507261	-1.192315249	-0.792826677	18.75602058	24.7725944
0047_0001	Brand7	 çÑ«\[Z[W©H~j	sausage breakfast set (small)		370	23.9	24.8	76.7	4.6	0.168806812	-0.038178717	0.237027333	0.459992842	67.92391623	75.35915084
0047_0001	Brand7	 çÑ«\[Z[W©H~ji3j	sausage breakfast set (small) (3 pieces)		450	28.4	33	79.6	5.5	0.451654306	0.368525744	0.294438601	0.791621539	65.94262925	58.69582793
0047_0001	Brand7	 çÑ«\[Z[W©Hå·	sausage breakfast set (large)		430	28.5	25.8	139.2	4.6	0.457939806	0.011419388	1.474339126	0.459992842	86.88941812	64.2622907
0047_0001	Brand7	 çÑ«\[Z[W©Hå·i3j	sausage breakfast set (large) (3 pieces)		510	33.1	33.9	142.2	5.5	0.747072799	0.413164039	1.533730092	0.791621539	78.42315443	44.86199248
0047_0001	Brand7	 çÑ«\[Z[W©HÀ·	sausage breakfast set (regular)		400	26.2	25.3	108	4.6	0.313373309	-0.013379664	0.856673079	0.459992842	82.08340304	78.77334477
0047_0001	Brand7	 çÑ«\[Z[W©HÀ·i3j	sausage breakfast set (regular) (3 pieces)		480	30.7	33.4	110.9	5.5	0.596220802	0.388364987	0.914084346	0.791621539	78.91931682	60.63265857
0047_0001	Brand7	INT_ihbVO­j	Okra salad (excluding dressing)		180	2	0.3	54	0.1	-1.207717657	-1.253332291	-0.21236431	-1.198150639	23.09494346	30.50336103
0047_0001	Brand7	INPi	Okra		130	2.5	0.1	4.2	1	-1.176290157	-1.263251912	-1.198254346	-0.866521943	8.64026979	11.41190361
0047_0001	Brand7	¨µñ±	pickles		80	0.8	0.1	0.6	0.9	-1.283143655	-1.263251912	-1.269523505	-0.903369575	5.339975357	7.052937647
0047_0001	Brand7	¨µñ±³Î©H~j	pickles and mackerel Breakfast set (small)		450	20.1	23	80.3	4.7	-0.070042182	-0.127455306	0.308296493	0.496840475	64.13624066	74.23319815
0047_0001	Brand7	¨µñ±³Î©Hå·	pickles and mackerel Breakfast set (large)		510	24.8	24	142.9	4.7	0.225376311	-0.077857201	1.547587984	0.496840475	80.5405411	63.7527921
0047_0001	Brand7	¨µñ±³Î©HÀ·	pickles and mackerel Breakfast set (regular)		480	22.4	23.5	111.6	4.7	0.074524314	-0.102656254	0.927942238	0.496840475	78.29572747	78.90819047
0047_0001	Brand7	¨µñ±Zbg	pickles		150	3.5	1.8	6	3.5	-1.113435159	-1.178935133	-1.162619766	0.05466888	8.613740951	7.769966511
0047_0001	Brand7	¨µñ±ø©H~j	pickles and Salmon Breakfast set (small)		450	22.6	19	77.6	5.1	0.087095314	-0.325847726	0.254844623	0.644231007	62.00315841	73.56420205
0047_0001	Brand7	¨µñ±ø©Hå·	pickles and Salmon Breakfast set (large)		510	27.2	20	14.2	5.1	0.376228307	-0.276249621	-1.000284459	0.644231007	45.02394185	43.15668124
0047_0001	Brand7	¨µñ±ø©HÀ·	pickles and Salmon Breakfast set (regular)		480	24.9	19.5	108.9	5.1	0.231661811	-0.301048674	0.874490369	0.644231007	76.62212733	77.45688551
0047_0001	Brand7	¨µñ±©H~j	pickles Breakfast set (small)		220	9.3	8.6	77.6	3.9	-0.748876167	-0.841668019	0.254844623	0.202059412	45.14952247	56.02573019
0047_0001	Brand7	¨µñ±©Hå·	pickles Breakfast set (large)		280	14	9.5	140.2	3.9	-0.453457674	-0.797029724	1.494136115	0.202059412	64.3616259	53.54390581
0047_0001	Brand7	¨µñ±©HÀ·	pickles Breakfast set (regular)		250	11.7	9.1	108.9	3.9	-0.59802417	-0.816868966	0.874490369	0.202059412	59.88495047	63.90926129
0047_0001	Brand7	¨µñ±[¤©H~j	pickles and Natto Breakfast set (small)		310	17.4	13.6	84.2	4.5	-0.239750679	-0.593677494	0.385504749	0.42314521	57.50210277	72.34078276
0047_0001	Brand7	¨µñ±[¤©Hå·	pickles and Natto Breakfast set (large)		370	22	14.6	146.7	4.5	0.049382315	-0.544079389	1.622816541	0.42314521	71.8845267	63.48000977
0047_0001	Brand7	¨µñ±[¤©HÀ·	pickles and Natto Breakfast set (regular)		340	19.7	14.1	115.4	4.5	-0.095184182	-0.568878441	1.003170795	0.42314521	71.93767029	74.49913607
0047_0001	Brand7	IjIT[¥å·	Onion and Salmon Bowl (large)		710	27.1	17.6	137.2	2.7	0.369942808	-0.395285073	1.434745149	-0.240112183	94.01282836	86.16302889
0047_0001	Brand7	IjIT[¥Á·	Onion and Salmon Bowl (extra large)		950	42.9	30.6	138.6	3.7	1.363051785	0.249490292	1.462460933	0.128364146	95.00087291	54.99858604
0047_0001	Brand7	IjIT[¥À·	Onion salmon bowl (regular)		680	24.7	17.1	105.1	2.5	0.219090811	-0.420084126	0.799261812	-0.313807449	87.12698055	100
0047_0001	Brand7	IjIX[vT_Zbg	Onion Soup Salad Set		190	2.4	2.6	12.1	2	-1.182575657	-1.139256649	-1.041858135	-0.498045613	13.71896351	18.11974545
0047_0001	Brand7	IjIX[vPi	Onion soup		100	1	2.4	6.3	1.9	-1.270572655	-1.14917627	-1.15668067	-0.534893246	9.77728727	12.91365462
0047_0001	Brand7	IJ[1.5·	Omelet Curry 1.5 servings		720	21.1	27.3	147.9	7.6	-0.007187184	0.085816546	1.646572928	1.56542183	54.5986388	28.56018426
0047_0001	Brand7	IJ[~j	Omelet Curry (small)		520	12.6	16.5	79.1	3.2	-0.541454672	-0.449842989	0.284540106	-0.055874018	61.58173904	76.04197546
0047_0001	Brand7	IJ[å·	Omelet Curry (Large)		760	24.6	28	194.8	7.6	0.212805311	0.120535219	2.575051697	1.56542183	41.47165458	7.603983745
0047_0001	Brand7	IJ[Á·	Omelet Curry (extra large)		860	27.3	33.1	208.3	10.8	0.382513807	0.373485555	2.842311044	2.744546083	15.5840639	-33.9816232
0047_0001	Brand7	IJ[À·	Omelet Curry (regular)		620	18.6	22.2	137	5.4	-0.16432468	-0.16713379	1.430785751	0.754773906	70.33836671	55.45304748
0047_0001	Brand7	IJ[1.5·	Omelet Beef Curry 1.5 servings		890	31.5	43.4	153.6	8.9	0.646504801	0.884346037	1.759415763	2.044441058	42.29893594	-2.850186597
0047_0001	Brand7	IJ[~j	Omelet Beef Curry (small)		690	22.9	32.6	84.8	4.5	0.105951814	0.348686502	0.397382942	0.42314521	68.63954806	70.71779795
0047_0001	Brand7	IJ[å·	Omelet Beef Curry (Large)		930	34.9	44.1	200.5	8.9	0.860211797	0.919064711	2.687894532	2.044441058	24.45260906	-26.4212749
0047_0001	Brand7	IJ[Á·	Omelet Beef Curry (extra large)		1030	37.7	49.2	214	12.1	1.036205793	1.172015046	2.95515388	3.223565311	-7.033011177	-71.85230506
0047_0001	Brand7	IJ[À·	Omelet Beef Curry (regular)		790	28.9	38.3	142.7	6.7	0.483081805	0.631395701	1.543628586	1.233793134	64.7226113	28.45856253
0047_0001	Brand7	I¥~j	omelet beef bowl (small)		460	22.8	28.7	73.5	2.3	0.099666314	0.155253893	0.17367697	-0.387502715	76.39262974	87.10972402
0047_0001	Brand7	I¥K	omelet beef bowl (mega)		950	61.3	82.5	154.6	6.5	2.519583759	2.823631945	1.779212752	1.160097868	4.567691538	-69.29712314
0047_0001	Brand7	I¥å·	omelet beef bowl (large)		650	37.2	44	142.4	3.8	1.004778293	0.9141049	1.53768949	0.165211779	80.67450828	44.75919915
0047_0001	Brand7	I¥·	omelet beef bowl (medium)		650	35.4	47.3	94.8	3.5	0.891639296	1.077778647	0.595352829	0.05466888	73.8946042	61.68217174
0047_0001	Brand7	I¥Á·	omelet beef bowl (extra large)		800	47.4	60.5	147.4	4.9	1.645899279	1.732473634	1.636674433	0.570535741	54.53722887	-3.298310899
0047_0001	Brand7	I¥À·	omelet beef bowl (regular)		520	30	36.6	107.8	3	0.552222303	0.547078923	0.852713682	-0.129569284	91.90956187	79.48555814
0047_0001	Brand7	¨ëµ||MèH2{·	Beef Plate with grated radish ponzu Set Meal double portion		860	42.7	50.4	123.3	9.1	1.350480785	1.231532772	1.159567006	2.118136324	40.22286867	-10.00683372
0047_0001	Brand7	¨ëµ||MèH·	Beef Plate with grated radish ponzu Set Meal (medium)		760	34.6	38	118.7	8.1	0.841355297	0.61651627	1.068500858	1.749659995	58.44523283	27.82573144
0047_0001	Brand7	¨ëµ||MèHÀ·	Beef Plate with grated radish ponzu Set Meal (regular)		630	27.5	27	114.9	7.3	0.395084807	0.070937114	0.993272301	1.454878931	67.6948496	50.23175426
0047_0001	Brand7	¨ëµ||¥~j	Oroshi ponzu beef bowl (small)		420	16.8	17.3	74	3	-0.277463678	-0.410164505	0.183575464	-0.129569284	66.70293885	81.83495819
0047_0001	Brand7	¨ëµ||¥K	Oroshi ponzu beef bowl (mega)		910	55.4	71.1	155	7.2	2.148739267	2.258213547	1.787131547	1.418031298	16.98920276	-52.89102794
0047_0001	Brand7	¨ëµ||¥Cg~j	Oroshi ponzu beef bowl light (small)		520	22.1	21.1	19.4	3.4	0.055667815	-0.221691706	-0.897340118	0.017821247	53.00250094	59.92850464
0047_0001	Brand7	¨ëµ||¥Cgå·	Oroshi ponzu beef bowl light (large)		660	31.3	35.3	23.5	4.6	0.633933802	0.482601386	-0.816172464	0.459992842	51.25920591	36.84117146
0047_0001	Brand7	¨ëµ||¥CgÀ·	Oroshi ponzu beef bowl light (regular)		560	26.8	28.4	22	4	0.351086308	0.140374461	-0.845867947	0.238907045	55.33344024	49.89969769
0047_0001	Brand7	¨ëµ||¥å·	Oroshi ponzu beef bowl (large)		610	31.2	32.6	142.8	4.5	0.627648302	0.348686502	1.545608285	0.42314521	86.22493396	55.16643414
0047_0001	Brand7	¨ëµ||¥·	Oroshi ponzu beef bowl (medium)		610	29.4	35.8	95.2	4.2	0.514509304	0.507400439	0.603271624	0.312602311	79.13161409	69.63586353
0047_0001	Brand7	¨ëµ||¥Á·	Oroshi ponzu beef bowl (extra large)		760	41.5	49.1	147.9	5.6	1.275054787	1.167055236	1.646572928	0.828469172	61.68140134	13.05933769
0047_0001	Brand7	¨ëµ||¥À·	Oroshi ponzu beef bowl (regular)		480	24.1	25.1	108.3	3.7	0.181377812	-0.023299285	0.862612176	0.128364146	85.89229021	87.13161607
0047_0001	Brand7	¨ñ½Ü	soft-boiled egg		80	6.8	5.7	0.2	0.2	-0.906013664	-0.985502524	-1.277442301	-1.161303006	14.59611544	19.278271
0047_0001	Brand7	©ÂÔµIN¥~j	beef bowl with dried bonito flakes and okra (small)		420	18.2	17.3	75.7	2.8	-0.18946668	-0.410164505	0.217230345	-0.20326455	68.95693071	86.61543682
0047_0001	Brand7	©ÂÔµIN¥K	beef bowl with dried bonito flakes and okra (mega)		910	56.7	71.1	156.7	7	2.230450765	2.258213547	1.820786428	1.344336032	16.21711152	-53.91079133
0047_0001	Brand7	©ÂÔµIN¥Cg~j	beef bowl with dried bonito flakes and okra light (small)		520	22.8	21.1	19.4	2.5	0.099666314	-0.221691706	-0.897340118	-0.313807449	56.54859757	68.21901977
0047_0001	Brand7	©ÂÔµIN¥Cgå·	beef bowl with dried bonito flakes and okra light (large)		660	32	35.3	25.4	3.6	0.677932301	0.482601386	-0.778558186	0.091516513	58.78333897	46.77890297
0047_0001	Brand7	©ÂÔµIN¥CgÀ·	beef bowl with dried bonito flakes and okra light (regular)		560	27.6	28.4	22.9	3.1	0.401370307	0.140374461	-0.828050658	-0.092721651	62.73972233	58.45123845
0047_0001	Brand7	©ÂÔµIN¥å·	beef bowl with dried bonito flakes and okra (large)		610	32.5	32.6	144.6	4.4	0.7093598	0.348686502	1.581242865	0.386297577	86.24740967	55.19611963
0047_0001	Brand7	©ÂÔµIN¥·	beef bowl with dried bonito flakes and okra (medium)		610	30.8	35.8	97	4	0.602506302	0.507400439	0.638906204	0.238907045	81.85605516	71.43931269
0047_0001	Brand7	©ÂÔµIN¥Á·	beef bowl with dried bonito flakes and okra (extra large)		760	42.8	49.1	149.6	5.4	1.356766285	1.167055236	1.680227808	0.754773906	62.42327811	12.0395743
0047_0001	Brand7	©ÂÔµIN¥À·	beef bowl with dried bonito flakes and okra (regular)		480	25.4	25.1	110	3.5	0.26308931	-0.023299285	0.896267057	0.05466888	89.39526454	88.93506523
0047_0001	Brand7	J[1.5·	Curry 1.5 servings		580	15.8	16.8	143.5	7.1	-0.340318676	-0.434963557	1.559466177	1.381183665	50.10881417	32.66782557
0047_0001	Brand7	J[~j	Curry (small)		380	7.3	6	74.8	2.7	-0.874586164	-0.970623092	0.199413055	-0.240112183	45.54847301	59.2578302
0047_0001	Brand7	J[å·	Curry (large)		620	19.3	17.5	190.4	7.1	-0.120326181	-0.400244884	2.487944947	1.381183665	37.6251049	15.32995507
0047_0001	Brand7	J[Á·	Curry(extra large)		720	22	22.6	203.9	10.3	0.049382315	-0.147294548	2.755204294	2.560307919	16.67235214	-15.9124676
0047_0001	Brand7	J[À·	Curry (regular)		480	13.3	11.8	132.6	4.9	-0.497456173	-0.682954083	1.343679001	0.570535741	59.63978855	49.92351034
0047_0001	Brand7	L`¥~j	Kimchi beef bowl (small)		420	17.6	17.5	75.2	3.9	-0.227179679	-0.400244884	0.20733185	0.202059412	62.11408074	75.53133179
0047_0001	Brand7	L`¥K	Kimchi beef bowl (mega)		910	56.2	71.3	156.2	8.1	2.199023266	2.268133168	1.810887934	1.749659995	9.289086972	-63.06119407
0047_0001	Brand7	L`¥Cg~j	Kimchi beef bowl Light (small)		520	22.3	21.3	19.7	3.6	0.068238814	-0.211772085	-0.891401021	0.091516513	51.9800184	58.57802918
0047_0001	Brand7	L`¥Cgå·	Kimchi beef bowl Light (large)		660	31.5	35.6	24.8	4.7	0.646504801	0.497480818	-0.790436379	0.496840475	50.77763952	36.20512776
0047_0001	Brand7	L`¥CgÀ·	Kimchi beef bowl Light (regular)		560	27	28.7	22.3	4.2	0.363657308	0.155253893	-0.839928851	0.312602311	54.31095769	47.87746325
0047_0001	Brand7	L`¥å·	Kimchi beef bowl (large)		610	32	32.8	144	5.5	0.677932301	0.358606123	1.569364672	0.791621539	78.77377002	45.32507887
0047_0001	Brand7	L`¥·	Kimchi beef bowl (medium)		610	30.2	36.1	96.4	5.1	0.564793303	0.52227987	0.627028011	0.644231007	73.85035571	61.15621718
0047_0001	Brand7	L`¥Á·	Kimchi beef bowl (extra large)		760	42.3	49.3	149.1	6.6	1.325338786	1.176974857	1.670329314	1.196945501	54.2302374	1.987446983
0047_0001	Brand7	L`¥À·	Kimchi beef bowl (regular)		480	24.8	25.4	109.5	4.7	0.225376311	-0.008419854	0.886368562	0.496840475	80.32045941	77.75024514
0047_0001	Brand7	L`Pi	Kimchi		130	1.9	0.4	3.4	2.2	-1.214003157	-1.24837248	-1.214091937	-0.424350348	7.923762347	10.46555424
0047_0001	Brand7	²Íñ~j	rice (small)		130	4.6	1	62.6	0	-1.04429466	-1.218613617	-0.042110207	-1.234998272	29.23793784	38.61691089
0047_0001	Brand7	²Íñå·	rice (large)		190	9.3	1.9	125.1	0	-0.748876167	-1.173975323	1.195201586	-1.234998272	54.75904965	50.71751798
0047_0001	Brand7	²ÍñÀ	rice (regular)		160	7	1.4	93.8	0	-0.893442664	-1.198774375	0.57555584	-1.234998272	43.84478913	53.64605937
0047_0001	Brand7	T_ihbVO­j	Salad (excluding dressing)		140	1.4	0.2	3.9	0.1	-1.245430656	-1.258292101	-1.204193443	-1.198150639	3.927471664	5.187329697
0047_0001	Brand7	T_Zbg	salad set		170	4.1	1.9	10.9	2.7	-1.07572216	-1.173975323	-1.065614522	-0.240112183	14.61532948	18.40192396
0047_0001	Brand7	µ¶Ý`	shijimi clam soup		190	10.1	2.5	6.6	2.7	-0.698592168	-1.14421646	-1.150741573	-0.240112183	20.57700053	26.27598543
0047_0001	Brand7	µ¶Ý`3_Zbg	Shijimi clam soup 3-piece set		280	17.7	8.4	9.4	3.8	-0.220894179	-0.85158764	-1.095310005	0.165211779	30.41506103	36.56473443
0047_0001	Brand7	µ¶Ý`¨µñ±Zbg	shijimi clam soup and pickles Set		260	10.8	2.6	9.3	3.6	-0.654593669	-1.139256649	-1.097289704	0.091516513	18.37815346	20.66661639
0047_0001	Brand7	µ¶Ý`T_Zbg	Shijimi clam soup and salad set		280	11.5	2.7	13.5	2	-0.61059517	-1.134296839	-1.014142351	-0.498045613	24.92215986	32.91671361
0047_0001	Brand7	µ¶Ý`½Ü²Zbg	Shijimi clam soup and egg set		240	16.9	8.2	7.9	2.9	-0.271178178	-0.861507261	-1.125005488	-0.166416917	34.21115752	42.48027089
0047_0001	Brand7	µ¶Ý`NZbgiJbgSj	Shijimi clam soup healthy set (cut apple)		300	18.9	7.2	16.1	2.8	-0.145468181	-0.911105366	-0.962670181	-0.20326455	38.6291579	49.21720614
0047_0001	Brand7	\[Z[Wi2jPi	Sausage (2 pieces)		220	8.8	16.3	2.2	1.16	-0.780303666	-0.45976261	-1.237848323	-0.80756573	30.13080652	38.3518318
0047_0001	Brand7	\[Z[WJ[1.5·	Sausage Curry 1.5 servings		730	24.6	33.1	145.7	8.2	0.212805311	0.373485555	1.603019553	1.786507627	53.15226497	19.79079761
0047_0001	Brand7	\[Z[WJ[~j	Sausage Curry (small)		530	16	22.3	77	3.9	-0.327747677	-0.16217398	0.24296643	0.202059412	63.61273541	73.94230003
0047_0001	Brand7	\[Z[WJ[å·	Sausage Curry (Large)		770	28	33.9	192.7	8.2	0.426512306	0.413164039	2.533478021	1.786507627	39.13697001	-3.950112352
0047_0001	Brand7	\[Z[WJ[Á·	Sausage Curry (extra large)		870	30.8	38.9	206.1	11.4	0.602506302	0.661154564	2.798757669	2.965631881	10.10910801	-45.36589764
0047_0001	Brand7	\[Z[WJ[À·	Sausage Curry (regular)		630	22	28.1	134.8	6	0.049382315	0.12549503	1.387232376	0.975859703	70.20165069	49.74763627
0047_0001	Brand7	½Ü©¯³Î©H~j	raw egg and mackerel Breakfast set (small)		450	26.2	28.6	79	4	0.313373309	0.150294082	0.282560407	0.238907045	75.5424461	77.27151884
0047_0001	Brand7	½Ü©¯³Î©Hå·	raw egg and mackerel Breakfast set (large)		510	30.9	29.6	141.5	4	0.608791802	0.199892187	1.5198722	0.238907045	91.88898244	63.94611436
0047_0001	Brand7	½Ü©¯³Î©HÀ·	raw egg and mackerel Breakfast set (regular)		480	28.5	29.1	110.3	4	0.457939806	0.175093135	0.902206153	0.238907045	89.70193291	79.57144059
0047_0001	Brand7	½Ü©¯ø©H~j	raw egg and Salmon Breakfast (small)		450	28.7	24.6	76.3	4.4	0.470510805	-0.048098338	0.229108538	0.386297577	74.73267234	77.21156362
0047_0001	Brand7	½Ü©¯ø©Hå·	raw egg and Salmon Breakfast (large)		510	33.3	25.6	138.8	4.4	0.759643799	0.001499767	1.466420331	0.386297577	90.14846694	66.50227641
0047_0001	Brand7	½Ü©¯ø©HÀ·	raw egg and Salmon Breakfast (regular)		480	31	25.1	107.6	4.4	0.615077302	-0.023299285	0.848754284	0.386297577	87.72756838	80.81954401
0047_0001	Brand7	½Ü©¯©H~j	raw egg Breakfast set (small)		220	15.4	14.2	76.2	3.2	-0.365460676	-0.563918631	0.227128839	-0.055874018	61.66524731	77.83938469
0047_0001	Brand7	½Ü©¯©Hå·	raw egg Breakfast set (large)		280	20.1	15.1	138.8	3.2	-0.070042182	-0.519280336	1.466420331	-0.055874018	81.90439861	76.71406556
0047_0001	Brand7	½Ü©¯©HÀ·	raw egg Breakfast set (regular)		250	17.8	14.7	107.5	3.2	-0.214608679	-0.539119578	0.846774585	-0.055874018	76.40067531	86.40116842
0047_0001	Brand7	½Ü©¯[¤©H~j	raw egg and Natto Breakfast (small)		310	23.5	19.2	82.8	3.8	0.143664813	-0.315928105	0.357788964	0.165211779	74.01782761	88.11347949
0047_0001	Brand7	½Ü©¯[¤©Hå·	raw egg and Natto Breakfast (large)		370	28.1	20.2	145.4	3.8	0.432797806	-0.26633	1.597080456	0.165211779	89.39061913	72.27143599
0047_0001	Brand7	½Ü©¯[¤©HÀ·	raw egg and Natto Breakfast (regular)		340	25.8	19.7	114.1	3.8	0.288231309	-0.291129053	0.97743471	0.165211779	88.63679653	87.43522686
0047_0001	Brand7	½Ü²	egg		60	6.8	5.7	0.2	0.2	-0.906013664	-0.985502524	-1.277442301	-1.161303006	14.59611544	19.278271
0047_0001	Brand7	½Ü²Zbg	egg set		130	9.5	7.4	5.3	2.8	-0.736305167	-0.901185745	-1.176477658	-0.20326455	23.90432714	29.76893039
0047_0001	Brand7	`[YÙ¤êñJ[1.5·	Cheese Spinach Curry 1.5 servings		800	28.8	30.5	149.5	8.1	0.476796305	0.244530482	1.67824811	1.749659995	59.56549936	22.0073019
0047_0001	Brand7	`[YÙ¤êñJ[~j	Cheese Spinach Curry (small)		600	20.2	19.7	80.7	3.7	-0.063756683	-0.291129053	0.316215288	0.128364146	70.54659506	83.99858499
0047_0001	Brand7	`[YÙ¤êñJ[å·	Cheese Spinach Curry (Large)		840	32.2	31.2	196.4	8.1	0.6905033	0.279249155	2.606726879	1.749659995	43.27290533	-1.563786401
0047_0001	Brand7	`[YÙ¤êñJ[Á·	Cheese Spinach Curry (extra large)		940	35	36.3	209.9	11.3	0.866497296	0.532199491	2.873986226	2.928784248	11.78728508	-43.14939335
0047_0001	Brand7	`[YÙ¤êñJ[À·	Cheese Spinach Curry (regular)		700	26.2	25.5	138.6	5.9	0.313373309	-0.003460043	1.462460933	0.93901207	75.555571	53.19467599
0047_0001	Brand7	`[YJ[1.5·	Cheese beef curry 1.5 servings		870	37.5	46.3	152.7	9.3	1.023634793	1.028180542	1.741598473	2.19183159	37.23317912	-13.07873098
0047_0001	Brand7	`[YJ[~j	Cheese Beef Curry (small)		670	29	35.5	83.9	5	0.489367305	0.492521007	0.379565652	0.607383374	69.33482909	62.25327924
0047_0001	Brand7	`[YJ[å·	Cheese Beef Curry (Large)		910	41	47	199.6	9.3	1.243627288	1.062899215	2.670077242	2.19183159	19.38685224	-42.03341178
0047_0001	Brand7	`[YJ[Á·	Cheese Beef Curry (extra large)		1010	43.7	52.1	213.1	12.5	1.413335784	1.315849551	2.93733659	3.370955843	-12.098768	-87.7720758
0047_0001	Brand7	`[YJ[À·	Cheese Beef Curry (regular)		770	35	41.2	141.8	7.1	0.866497296	0.775230206	1.525811297	1.381183665	60.93790433	21.7678075
0047_0001	Brand7	Æè»Úë¥å·	chopped minced chicken bowl (large)		390	32.2	12.1	102.6	2	0.6905033	-0.668074651	0.74976934	-0.498045613	87.78748345	96.34661119
0047_0001	Brand7	Æè»Úë¥Á·	chopped minced chicken bowl (extra large)		590	52.1	17.2	141.4	3.9	1.941317772	-0.415124315	1.517892501	0.202059412	82.5269357	47.31251514
0047_0001	Brand7	Æè»Úë¥À·	chopped minced chicken bowl (regular)		360	31	11.9	86.9	2	0.615077302	-0.677994272	0.438956618	-0.498045613	81.84488645	96.10386111
0047_0001	Brand7	Æë`è3íÌ`[Y¥i^oXR­j~j	Thick 3 Cheese Beef Bowl (excluding Tabasco) (small)		440	27	30.5	73.3	2.8	0.363657308	0.244530482	0.169717572	-0.20326455	81.2105504	83.02463085
0047_0001	Brand7	Æë`è3íÌ`[Y¥i^oXR­jK	Thick 3 Cheese Beef Bowl (excluding Tabasco) (mega)		930	65.6	84.4	154.4	6.9	2.789860253	2.917868344	1.775253354	1.3074884	-4.843603329	-81.72738198
0047_0001	Brand7	Æë`è3íÌ`[Y¥i^oXR­jå·	Thick 3 Cheese Beef Bowl (excluding Tabasco) (large)		630	41.4	45.9	142.2	4.3	1.268769287	1.0083413	1.533730092	0.349449944	75.58823294	31.58103267
0047_0001	Brand7	Æë`è3íÌ`[Y¥i^oXR­j·	Thick 3 Cheese Beef Bowl (excluding Tabasco) (medium)		630	39.6	49.1	94.6	3.9	1.15563029	1.167055236	0.591393431	0.202059412	69.43622493	49.43021164
0047_0001	Brand7	Æë`è3íÌ`[Y¥i^oXR­jÁ·	Thick 3 Cheese Beef Bowl (excluding Tabasco) (extra large)		780	51.7	62.3	147.3	5.4	1.916175773	1.821750223	1.634694734	0.754773906	44.49842937	-16.55736589
0047_0001	Brand7	Æë`è3íÌ`[Y¥i^oXR­jÀ·	Thick 3 Cheese Beef Bowl (excluding Tabasco) (regular)		500	34.3	38.4	107.7	3.5	0.822498797	0.636355512	0.850733983	0.05466888	86.80514212	72.79218446
0047_0001	Brand7	Æë`è3íÌ`[Y¥Cg~j	Thick 3 Cheese Beef Bowl Light (small)		540	31.7	34.3	17.9	2.4	0.659075801	0.433003281	-0.927035601	-0.350655082	61.04760674	53.37640298
0047_0001	Brand7	Æë`è3íÌ`[Y¥Cgå·	Thick 3 Cheese Beef Bowl Light (large)		680	40.9	48.6	23	3.6	1.237341788	1.142256183	-0.826070959	0.091516513	45.68078797	20.70573849
0047_0001	Brand7	Æë`è3íÌ`[Y¥CgÀ·	Thick 3 Cheese Beef Bowl Light (regular)		580	36.5	41.7	20.5	3	0.960779794	0.800029258	-0.87556343	-0.129569284	55.20095875	40.04774341
0047_0001	Brand7	Æë[è`[YJ[1.5·	Thick cheese curry 1.5 servings		700	27.1	30.2	147	8	0.369942808	0.22965105	1.628755638	1.712812362	59.18542286	24.48431702
0047_0001	Brand7	Æë[è`[YJ[~j	Thick cheese curry (small)		500	18.6	19.4	78.3	3.7	-0.16432468	-0.306008484	0.268702515	0.128364146	67.52723381	80.37479534
0047_0001	Brand7	Æë[è`[YJ[å·	Thick cheese curry (large)		740	30.6	30.9	193.9	8	0.589935303	0.264369724	2.557234407	1.712812362	45.1483224	0.913228714
0047_0001	Brand7	Æë[è`[YJ[Á·	Thick Cheese Curry (extra large)		840	33.4	36	207.4	11.2	0.765929299	0.51732006	2.824493754	2.891936615	13.66270216	-40.67237824
0047_0001	Brand7	Æë[è`[YJ[À·	Thick Cheese Curry (regular)		600	24.6	25.2	136.1	5.9	0.212805311	-0.018339475	1.412968461	0.93901207	73.91230746	54.76996652
0047_0001	Brand7	Æñ`	pork miso soup		190	6.5	8.5	11.1	3.2	-0.924870163	-0.846627829	-1.061655124	-0.055874018	22.18343025	25.69255344
0047_0001	Brand7	Æñ`3_Zbg	pork miso soup 3-Piece Set		280	14.1	14.3	15.7	4.3	-0.447172174	-0.55895882	-0.970588976	0.349449944	30.54167707	36.73196649
0047_0001	Brand7	Æñ`¨µñ±Zbg	pork miso soup and pickles Set		260	7.2	8.6	15.5	4.1	-0.880871664	-0.841668019	-0.974548374	0.275754678	18.55998564	20.90677688
0047_0001	Brand7	Æñ`¨ëµ||MèH2{·	Beef Plate with grated radish ponzu and pork miso soup Set Meal double portion		970	46.4	57.2	132.1	9.7	1.58304428	1.568799887	1.333780506	2.339222121	29.41175098	-33.62521273
0047_0001	Brand7	Æñ`¨ëµ||MèH·	Beef Plate with grated radish ponzu and pork miso soup Set Meal (medium)		870	38.4	44.8	127.5	8.7	1.080204292	0.953783384	1.242714359	1.970745792	48.09995144	4.976437072
0047_0001	Brand7	Æñ`¨ëµ||MèHÀ·	Beef Plate with grated radish ponzu and pork miso soup Set Meal (regular)		740	31.3	33.7	123.8	7.8	0.633933802	0.403244418	1.1694655	1.639117096	64.44494133	33.27925462
0047_0001	Brand7	Æñ`T_Zbg	pork miso soup and Salad Set		280	7.9	8.7	19.8	3.3	-0.836873165	-0.836708208	-0.889421322	-0.019026385	26.50611387	31.40187155
0047_0001	Brand7	Æñ`½Ü©¯©H~j	pork miso soup and raw egg Breakfast set (small)		330	19.2	20.9	85.1	3.8	-0.126611681	-0.231611327	0.403322038	0.165211779	70.99324942	83.64189562
0047_0001	Brand7	Æñ`½Ü©¯©Hå·	pork miso soup and raw egg Breakfast set (large)		390	23.9	21.9	147.7	3.8	0.168806812	-0.182013222	1.64261353	0.165211779	83.87624285	71.15716382
0047_0001	Brand7	Æñ`½Ü©¯©HÀ·	pork miso soup and raw egg Breakfast set (regular)		360	21.5	21.4	116.4	3.8	0.017954816	-0.206812274	1.022967784	0.165211779	84.63921229	84.32133462
0047_0001	Brand7	Æñ`½Ü²Zbg	pork miso soup and Egg Set		240	13.3	14.2	14.1	3.4	-0.497456173	-0.563918631	-1.002264158	0.017821247	35.07571048	42.72043137
0047_0001	Brand7	Æñ`MèH2{·	Beef Plate with pork miso soup double portion		900	52.2	62.8	128.1	8.7	1.947603272	1.846549275	1.254592552	1.970745792	24.33813255	-38.38848657
0047_0001	Brand7	Æñ`MèH·	Beef Plate with pork miso soup (medium)		800	44.1	50.4	123.6	7.6	1.438477783	1.231532772	1.165506103	1.56542183	50.46368025	1.220258127
0047_0001	Brand7	Æñ`MèHÀ·	Beef Plate with pork miso soup (regular)		670	37	39.4	119.8	6.8	0.992207294	0.685953617	1.090277546	1.270640767	66.03405295	34.54728288
0047_0001	Brand7	Æñ`NZbgiJbgSj	pork miso soup Healthy Set (cut apple)		300	15.3	13.2	22.4	3.3	-0.371746176	-0.613516736	-0.837949152	-0.019026385	40.21311191	49.50581323
0047_0001	Brand7	Æñ`øèH~j	pork miso soup and Salmon Set Meal (small)		600	26.3	20.1	79.4	5.4	0.319658809	-0.271289811	0.290479203	0.754773906	65.93508766	72.03870126
0047_0001	Brand7	Æñ`øèHå·	pork miso soup and Salmon Set Meal (large)		660	31	21.1	141.9	5.4	0.615077302	-0.221691706	1.527790996	0.754773906	82.1841705	59.53947428
0047_0001	Brand7	Æñ`øèHÀ·	pork miso soup and Salmon Set Meal (regular)		630	28.7	20.6	110.6	5.4	0.470510805	-0.246490758	0.90814525	0.754773906	80.4868011	74.70326515
0047_0001	Brand7	Æñ`ø[¤èH~j	pork miso soup, salmon and natto Set Meal (small)		690	41.8	30.9	86.7	6.3	1.293911287	0.264369724	0.43499722	1.086402602	66.87833315	46.4951072
0047_0001	Brand7	Æñ`ø[¤èHå·	pork miso soup, salmon and natto Set Meal (large)		750	46.5	31.9	149.3	6.3	1.58932978	0.313967829	1.674288712	1.086402602	71.61272136	19.25467404
0047_0001	Brand7	Æñ`ø[¤èHÀ·	pork miso soup, salmon and natto Set Meal (regular)		720	44.2	31.4	118	6.3	1.444763283	0.289168776	1.054642966	1.086402602	76.79937064	38.56312948
0047_0001	Brand7	Æñ`[¤èH~j	pork miso soup and natto Set Meal (small)		490	28	20.4	86	5	0.426512306	-0.256410379	0.421139328	0.607383374	73.34236289	78.35861009
0047_0001	Brand7	Æñ`[¤èHå·	pork miso soup and natto Set Meal (large)		550	32.6	21.4	148.6	5	0.7156453	-0.206812274	1.66043082	0.607383374	82.45747475	59.90044931
0047_0001	Brand7	Æñ`[¤èHÀ·	pork miso soup and natto Set Meal (regular)		520	30.3	20.9	117.3	5	0.571078803	-0.231611327	1.040785074	0.607383374	86.34558456	75.06424019
0047_0001	Brand7	Ë¬Ê¥~j	beef bowl with leek and egg (small)		420	23.5	23.7	74.4	2.6	0.143664813	-0.092736633	0.19149426	-0.276959816	77.53796581	93.61449574
0047_0001	Brand7	Ë¬Ê¥K	beef bowl with leek and egg (mega)		910	62.1	77.5	155.5	6.7	2.569867758	2.57564142	1.797030042	1.233793134	6.535275992	-66.69837511
0047_0001	Brand7	Ë¬Ê¥Cg~j	beef bowl with Leeks and Eggs Light (small)		520	28.1	27.4	19	2.2	0.432797806	0.090776356	-0.905258913	-0.424350348	62.57420752	62.28419376
0047_0001	Brand7	Ë¬Ê¥Cgå·	beef bowl with Leeks and Eggs Light (large)		660	37.4	41.7	24.1	3.4	1.017349293	0.800029258	-0.804294271	0.017821247	53.79056579	36.80057091
0047_0001	Brand7	Ë¬Ê¥CgÀ·	beef bowl with Leeks and Eggs Light (regular)		560	32.9	34.8	21.6	2.8	0.734501799	0.457802334	-0.853786743	-0.20326455	61.94529503	52.75860341
0047_0001	Brand7	Ë¬Ê¥å·	beef bowl with leek and egg (large)		610	37.9	39	143.3	4.1	1.048776792	0.666114375	1.55550678	0.275754678	82.89104457	46.61003954
0047_0001	Brand7	Ë¬Ê¥·	beef bowl with leek and egg (medium)		610	36.1	42.2	95.7	3.8	0.935637795	0.824828311	0.613170118	0.165211779	76.86328198	64.09040671
0047_0001	Brand7	Ë¬Ê¥Á·	beef bowl with leek and egg (extra large)		760	48.2	55.5	148.3	5.2	1.696183278	1.484483108	1.654491723	0.68107864	55.82209255	-1.601287442
0047_0001	Brand7	Ë¬Ê¥À·	beef bowl with leek and egg (regular)		480	30.7	31.5	108.7	3.3	0.596220802	0.294128587	0.870530971	-0.019026385	94.87823965	82.97051161
0047_0001	Brand7	Ìè	laver		30	0.6	0.1	0.6	0.1	-1.295714655	-1.263251912	-1.269523505	-1.198150639	1.693453344	2.236680891
0047_0001	Brand7	ÓíÆëIPi	Soft and fluffy omelet		170	7.1	11.5	2.4	0.5	-0.887157164	-0.697833514	-1.233888926	-1.050760107	23.1306137	30.5504736
0047_0001	Brand7	Ù¤êñJ[1.5·	Spinach beef curry 1.5 servings		850	27.8	33.2	151.7	8.4	0.413941307	0.378445365	1.721801485	1.860202893	53.22080059	14.95917643
0047_0001	Brand7	Ù¤êñJ[~j	Spinach Beef Curry (small)		650	19.3	22.4	82.9	4	-0.120326181	-0.157214169	0.359768663	0.238907045	68.93730077	80.97488445
0047_0001	Brand7	Ù¤êñJ[å·	Spinach Beef Curry (Large)		890	31.3	33.9	198.6	8.4	0.633933802	0.413164039	2.650280254	1.860202893	37.9365734	-8.611911868
0047_0001	Brand7	Ù¤êñJ[Á·	Spinach Beef Curry (extra large)		990	34	39	212.1	11.6	0.803642298	0.666114375	2.917539601	3.039327147	6.450953162	-50.19751882
0047_0001	Brand7	Ù¤êñJ[À·	Spinach Beef Curry (regular)		750	25.3	28.2	140.8	6.2	0.25680381	0.13045484	1.506014308	1.049554969	71.65231081	46.14655052
0047_0001	Brand7	Ù¤êñPi	Spinach		100	1.6	0.3	2.5	0.02	-1.232859656	-1.253332291	-1.231909227	-1.227628745	3.192585685	4.216706307
0047_0001	Brand7	|egT_ihbVO­j	Potato salad (excluding dressing)		180	2.1	3.6	10.6	0.5	-1.201432157	-1.089658544	-1.071553618	-1.050760107	13.05562551	17.24362128
0047_0001	Brand7	Ü®ë½½«¥å·	Tuna Tataki bowl (large)		620	32.4	10.7	131.1	1.2	0.7030743	-0.737511998	1.313983518	-0.792826677	91.04928841	84.66735765
0047_0001	Brand7	Ü®ë½½«¥Á·	Tuna Tataki bowl (extra large)		850	54.2	19.3	132	1.2	2.073313269	-0.310968295	1.331800808	-0.792826677	89.40273647	60.3587611
0047_0001	Brand7	Ü®ë½½«¥À·	Tuna Tataki bowl (regular)		590	30	10.2	99	1	0.552222303	-0.762311051	0.678500181	-0.866521943	84.72096129	94.04048537
0047_0001	Brand7	Ü®ëbP¥å·	Tuna-Yukke bowl (large)		690	39.9	17.3	134.7	2.3	1.174486789	-0.410164505	1.385252677	-0.387502715	97.11445232	81.04652324
0047_0001	Brand7	Ü®ëbP¥Á·	Tuna-Yukke bowl (extra large)		920	62.4	26.9	138.5	3.3	2.588724257	0.065977304	1.460481234	-0.019026385	78.66914767	33.15050652
0047_0001	Brand7	ÜºÌÁ¯²Íñ©H~j	Mixed Rice Breakfast set (small)		320	21.2	16.5	74	3.7	-0.000901684	-0.449842989	0.183575464	0.128364146	66.31292145	82.29083099
0047_0001	Brand7	ÜºÌÁ¯²Íñ©Hå·	Mixed Rice Breakfast set (large)		380	25.8	17.5	136.5	3.7	0.288231309	-0.400244884	1.420887257	0.128364146	87.62791853	77.48490941
0047_0001	Brand7	ÜºÌÁ¯²Íñ©HÀ·	Mixed Rice Breakfast set (regular)		350	23.5	17	105.3	3.7	0.143664813	-0.425043936	0.80322121	0.128364146	80.93189037	90.08102962
0047_0001	Brand7	Ý»`	miso soup		80	2.7	1.7	3.9	2.6	-1.163719158	-1.183894944	-1.204193443	-0.276959816	10.23348987	13.51619832
0047_0001	Brand7	í³ÑR©¯¥Cg~j	beef bowl with wasabi andgrated yam Light (small)		520	21.9	21.2	24.5	1.6	0.043096815	-0.216731895	-0.796375476	-0.645436145	57.37116022	69.30544484
0047_0001	Brand7	í³ÑR©¯¥Cgå·	beef bowl with wasabi andgrated yam Light (large)		660	31.2	35.5	29.6	2.8	0.627648302	0.492521007	-0.695410833	-0.20326455	64.23644257	55.7847074
0047_0001	Brand7	í³ÑR©¯¥CgÀ·	beef bowl with wasabi andgrated yam Light (regular)		560	26.7	28.6	27.1	2.2	0.344800808	0.150294082	-0.744903305	-0.424350348	63.91488323	64.75186915
0047_0001	Brand7	³Î	salted mackerel		230	11.4	14.5	2.7	0.8	-0.61688067	-0.549039199	-1.227949829	-0.940217208	31.68800831	41.85291725
0047_0001	Brand7	¢J[1.5·	European Beef Curry 1.5 servings		750	26.2	32.9	149.2	8.3	0.313373309	0.363565934	1.672309013	1.82335526	53.23287243	17.43619155
0047_0001	Brand7	¢J[~j	European Beef Curry (small)		550	17.6	22.1	80.4	4	-0.227179679	-0.172093601	0.310276192	0.238907045	66.04048943	77.14883126
0047_0001	Brand7	¢J[å·	European Beef Curry (large)		790	29.6	33.6	196.1	8.3	0.527080304	0.398284608	2.600787782	1.82335526	39.34615417	-6.134896753
0047_0001	Brand7	¢J[Á·	European Beef Curry (extra large)		890	32.4	38.7	209.6	11.5	0.7030743	0.651234943	2.868047129	3.002479514	8.326370235	-47.7205037
0047_0001	Brand7	¢J[À·	European Beef Curry (regular)		650	23.6	27.9	138.3	6.2	0.149950313	0.115575409	1.456521836	1.049554969	70.58951353	47.72184106
0047_0001	Brand7	·«Ä«M÷2{	Beef Sukiyaki Plate Meat Double		780	32.4	45.8	38	7.2	0.7030743	1.003381489	-0.529116128	1.418031298	29.17798221	7.676712185
0047_0001	Brand7	·«Ä«MÀ·	Beef Sukiyaki Plate (regular)		580	17.9	23.6	25.6	4.5	-0.208323179	-0.097696443	-0.774598788	0.42314521	42.87546866	45.42412556
0047_0001	Brand7	·«Ä«¥½Ü²Zbgå·	Beef sukiyaki bowl with egg set (large)		840	48.9	54.7	137.1	10.1	1.740181777	1.444804624	1.43276545	2.486612653	26.06680154	-40.46548899
0047_0001	Brand7	·«Ä«¥½Ü²Zbgå·÷2{	Beef sukiyaki bowl with egg set (large) double the meat		1040	51.2	55.2	168.4	10.1	1.884748273	1.469603677	2.052411196	2.486612653	11.77795515	-59.77394443
0047_0001	Brand7	·«Ä«¥½Ü²ZbgÀ·	Beef sukiyaki bowl with egg set (regular)		810	34.4	32.5	124.7	7.4	0.828784297	0.343726692	1.18728279	1.491726564	68.27858149	37.90663391
0047_0001	Brand7	·«Ä«¥½Ü²ZbgÀ·÷2{	Beef sukiyaki bowl with egg set (regular) double the meat		1010	36.7	32.9	156	7.4	0.973350794	0.363565934	1.806928536	1.491726564	61.30854517	19.95008894
0047_0001	Brand7	·«Ä«¥å·	Beef sukiyaki bowl (large)		710	39.4	47.3	131.8	7.2	1.14305929	1.077778647	1.32784141	1.418031298	56.04335245	11.8465559
0047_0001	Brand7	·«Ä«¥å·÷2{	Beef sukiyaki bowl (large) with double the meat		910	41.7	47.7	163.1	7.2	1.287625787	1.097617889	1.947487156	1.418031298	46.46901616	-7.340524498
0047_0001	Brand7	·«Ä«¥À·	Beef sukiyaki bowl		680	24.9	25.1	119.5	4.5	0.231661811	-0.023299285	1.084338449	0.42314521	83.8197755	75.55762397
0047_0001	Brand7	·«Ä«¥À·÷2{	Beef sukiyaki bowl with double the meat		880	27.2	25.5	150.7	4.6	0.376228307	-0.003460043	1.702004496	0.459992842	81.15721777	59.05505497
0047_0001	Brand7	M2{·	Beef plate double		490	31.1	47	18.6	4.4	0.621362802	1.062899215	-0.913177709	0.386297577	40.07543219	22.06985635
0047_0001	Brand7	M3{·	Beef plate with 3 times		720	46.2	70.5	27	6.3	1.57047328	2.228454684	-0.746883004	1.086402602	8.356303613	-36.43639223
0047_0001	Brand7	M4{·	Beef plate with 4 times		950	61.3	93.9	35.3	8.1	2.519583759	3.389050343	-0.582567998	1.749659995	-39.97729051	-100.2744819
0047_0001	Brand7	M5{·	Beef plate with 5 times		1180	76.4	117.4	43.6	10	3.468694237	4.554605811	-0.418252992	2.44976502	-89.08550182	-165.1356711
0047_0001	Brand7	M~j	Beef plate (small)		220	11.1	16.2	7.3	1.8	-0.63573717	-0.464722421	-1.136883681	-0.571740879	34.58816321	44.36039858
0047_0001	Brand7	M·	Beef plate (medium)		390	23	34.6	14.1	3.3	0.112237313	0.447882713	-1.002264158	-0.019026385	49.17776908	44.85923438
0047_0001	Brand7	MèH2{·	Beef plate set meal double portion		790	48.4	56	119.3	8.1	1.708754277	1.509282161	1.080379051	1.749659995	39.10885886	-14.61629063
0047_0001	Brand7	MèH·	Beef plate set meal (medium)		690	40.3	43.6	114.7	7.1	1.199628789	0.894265658	0.989312903	1.381183665	60.01620002	24.1391761
0047_0001	Brand7	MèHÀ·	Beef plate set meal (regular)		560	33.3	32.6	111	6.2	0.759643799	0.348686502	0.916064045	1.049554969	74.91212308	55.24314024
0047_0001	Brand7	MÀ·	Beef plate (regular)		260	16	23.6	10.3	2.5	-0.327747677	-0.097696443	-1.077492715	-0.313807449	45.29147475	52.22203866
0047_0001	Brand7	¬«	beef		110	5.6	8.1	3.7	0.9	-0.981439662	-0.866467071	-1.20815284	-0.903369575	19.4188136	25.64799879
0047_0001	Brand7	¥iÀjNZbgiJbgSj	beef bowl (regular) health set (cut apple)		540	34.5	31.4	117.7	5.2	0.835069797	0.289168776	1.048703869	0.68107864	84.30929913	62.47096327
0047_0001	Brand7	¥Eµ¶Ý`¨µñ±Zbg~j	Beef bowl, shijimi clam soup and pickles set (small)		510	26.5	19.8	79.1	5.4	0.332229808	-0.286169242	0.284540106	0.754773906	65.7822757	71.89336141
0047_0001	Brand7	¥Eµ¶Ý`¨µñ±ZbgK	Beef bowl, shijimi clam soup and pickles set (mega)		1000	65.1	73.6	160.1	9.5	2.758432754	2.38220881	1.88809619	2.265526855	-14.17801037	-94.05608885
0047_0001	Brand7	¥Eµ¶Ý`¨µñ±Zbgå·	Beef bowl, shijimi clam soup and pickles set (large)		700	40.9	35.1	148	6.9	1.237341788	0.472681765	1.648552627	1.3074884	65.63485023	19.20387918
0047_0001	Brand7	¥Eµ¶Ý`¨µñ±Zbg·	Beef bowl, shijimi clam soup and pickles set (medium)		700	39.1	38.4	100.3	6.6	1.124202791	0.636355512	0.704236266	1.196945501	62.92645737	38.83986228
0047_0001	Brand7	¥Eµ¶Ý`¨µñ±ZbgÁ·	Beef bowl, shijimi clam soup and pickles set (extra large)		850	51.2	51.6	153	8	1.884748273	1.291050499	1.74753757	1.712812362	35.0721259	-29.0074478
0047_0001	Brand7	¥Eµ¶Ý`¨µñ±ZbgÀ·	Beef bowl, shijimi clam soup and pickles set (regular)		570	33.8	27.7	113.4	6.1	0.791071298	0.105655788	0.963576818	1.012707336	78.24877157	60.92952316
0047_0001	Brand7	¥Eµ¶Ý`½Ü²Zbg~j	Beef bowl, shijimi clam soup and egg set (small)		510	32.6	25.4	77.7	4.7	0.7156453	-0.008419854	0.256824322	0.496840475	74.71200196	74.21364216
0047_0001	Brand7	¥Eµ¶Ý`½Ü²ZbgK	Beef bowl, shijimi clam soup and egg set (mega)		1000	71.2	79.2	158.8	8.8	3.141848245	2.659958198	1.862360104	2.007593425	-21.17232469	-103.2940458
0047_0001	Brand7	¥Eµ¶Ý`½Ü²Zbgå·	Beef bowl, shijimi clam soup and egg set (large)		700	47	40.7	146.6	6.2	1.620757279	0.750431153	1.620836842	1.049554969	64.61662912	10.0143688
0047_0001	Brand7	¥Eµ¶Ý`½Ü²Zbg·	Beef bowl, shijimi clam soup and egg set (medium)		700	45.2	44	99	5.9	1.507618282	0.9141049	0.678500181	0.93901207	62.08245944	28.97209927
0047_0001	Brand7	¥Eµ¶Ý`½Ü²ZbgÁ·	Beef bowl, shijimi clam soup and egg set (extra large)		850	57.3	57.2	151.6	7.3	2.268163765	1.568799887	1.719821786	1.454878931	28.11449187	-38.19695818
0047_0001	Brand7	¥Eµ¶Ý`½Ü²ZbgÀ·	Beef bowl, shijimi clam soup and egg set (regular)		570	39.9	33.3	112	5.4	1.174486789	0.383405176	0.935861034	0.754773906	80.09741711	53.89344977
0047_0001	Brand7	¥EÆñ`¨µñ±Zbg~j	Beef bowl, pork miso soup and pickles set (small)		510	22.9	25.8	85.3	5.9	0.105951814	0.011419388	0.407281436	0.93901207	61.03845962	66.44405001
0047_0001	Brand7	¥EÆñ`¨µñ±ZbgK	Beef bowl, pork miso soup and pickles set (mega)		1000	61.5	79.6	166.4	10	2.532154759	2.67979744	2.012817218	2.44976502	-21.22373056	-103.3619417
0047_0001	Brand7	¥EÆñ`¨µñ±Zbgå·	Beef bowl, pork miso soup and pickles set (large)		700	37.3	41.1	154.2	7.4	1.011063793	0.770270395	1.771293956	1.491726564	54.43328356	9.946472901
0047_0001	Brand7	¥EÆñ`¨µñ±Zbg·	Beef bowl, pork miso soup and pickles set (medium)		700	35.5	44.3	106.6	7.1	0.897924796	0.928984332	0.828957295	1.381183665	56.40182228	32.70752124
0047_0001	Brand7	¥EÆñ`¨µñ±ZbgÁ·	Beef bowl, pork miso soup and pickles set (extra large)		850	47.6	57.6	159.3	8.5	1.658470278	1.588639129	1.872258599	1.897050526	28.02640571	-38.31330069
0047_0001	Brand7	¥EÆñ`¨µñ±ZbgÀ·	Beef bowl, pork miso soup and pickles set (regular)		570	30.2	33.6	119.7	6.6	0.564793303	0.398284608	1.088297847	1.196945501	72.72948702	46.20763588
0047_0001	Brand7	¥EÆñ`½Ü²Zbg~j	Beef bowl, pork miso soup and egg set (small)		510	29	31.4	84	5.2	0.489367305	0.289168776	0.381545351	0.68107864	71.77382117	65.47465348
0047_0001	Brand7	¥EÆñ`½Ü²ZbgK	Beef bowl, pork miso soup and egg set (mega)		1000	67.6	85.2	165	9.3	2.91557025	2.957546829	1.985101434	2.19183159	-28.18136459	-112.5514521
0047_0001	Brand7	¥EÆñ`½Ü²Zbgå·	Beef bowl, pork miso soup and egg set (large)		700	43.4	46.7	152.9	6.7	1.394479284	1.048019784	1.745557871	1.233793134	54.54297294	0.708515902
0047_0001	Brand7	¥EÆñ`½Ü²Zbg·	Beef bowl, pork miso soup and egg set (medium)		700	41.6	49.9	105.2	6.4	1.281340287	1.20673372	0.801241511	1.123250235	55.52114407	22.83975824
0047_0001	Brand7	¥EÆñ`½Ü²ZbgÁ·	Beef bowl, pork miso soup and egg set (extra large)		850	53.7	63.2	157.9	7.8	2.04188577	1.866388517	1.844542814	1.639117096	21.06877168	-47.50281108
0047_0001	Brand7	¥EÆñ`½Ü²ZbgÀ·	Beef bowl, pork miso soup and egg set (regular)		570	36.3	39.2	118.3	5.9	0.948208795	0.676033996	1.060582063	0.93901207	72.36233274	44.70897192
0047_0001	Brand7	¥~j	beef bowl (small)		290	15.7	17.2	69.8	1.8	-0.346604176	-0.415124315	0.100428112	-0.571740879	63.78942077	81.71511241
0047_0001	Brand7	¥K	beef bowl (mega)		780	54.3	71	150.9	5.9	2.079598769	2.253253737	1.705963894	0.93901207	28.74141059	-37.36893588
0047_0001	Brand7	¥[jOi¨µñ±j~j	beef bowl Morning (pickles) (small)		450	22.9	25.8	85.3	5.9	0.105951814	0.011419388	0.407281436	0.93901207	61.03845962	66.44405001
0047_0001	Brand7	¥[jOi¨µñ±jK	beef bowl Morning (pickles) (mega)		930	61.5	79.6	166.4	10	2.532154759	2.67979744	2.012817218	2.44976502	-21.22373056	-103.3619417
0047_0001	Brand7	¥[jOi¨µñ±jå·	beef bowl Morning (pickles) (large)		600	37.3	41.1	154.2	7.4	1.011063793	0.770270395	1.771293956	1.491726564	54.43328356	9.946472901
0047_0001	Brand7	¥[jOi¨µñ±j·	beef bowl Morning (pickles) (medium)		600	35.5	44.3	106.6	7.1	0.897924796	0.928984332	0.828957295	1.381183665	56.40182228	32.70752124
0047_0001	Brand7	¥[jOi¨µñ±jÁ·	beef bowl Morning (pickles) (extra large)		780	47.6	57.6	159.3	8.5	1.658470278	1.588639129	1.872258599	1.897050526	28.02640571	-38.31330069
0047_0001	Brand7	¥[jOi¨µñ±jÀ·	beef bowl Morning (pickles) (regular)		500	30.2	33.6	119.7	6.6	0.564793303	0.398284608	1.088297847	1.196945501	72.72948702	46.20763588
0047_0001	Brand7	¥[jOi½Ü²j~j	beef bowl Morning (egg) (small)		450	29	31.4	84	5.2	0.489367305	0.289168776	0.381545351	0.68107864	71.77382117	65.47465348
0047_0001	Brand7	¥[jOi½Ü²jK	beef bowl Morning (egg) (mega)		930	67.6	85.2	165	9.3	2.91557025	2.957546829	1.985101434	2.19183159	-28.18136459	-112.5514521
0047_0001	Brand7	¥[jOi½Ü²jå·	beef bowl Morning (egg) (large)		600	43.4	46.7	152.9	6.7	1.394479284	1.048019784	1.745557871	1.233793134	54.54297294	0.708515902
0047_0001	Brand7	¥[jOi½Ü²j·	beef bowl Morning (egg) (medium)		600	41.6	49.9	105.2	6.4	1.281340287	1.20673372	0.801241511	1.123250235	55.52114407	22.83975824
0047_0001	Brand7	¥[jOi½Ü²jÁ·	beef bowl Morning (egg) (extra large)		780	53.7	63.2	157.9	7.8	2.04188577	1.866388517	1.844542814	1.639117096	21.06877168	-47.50281108
0047_0001	Brand7	¥[jOi½Ü²jÀ·	beef bowl Morning (egg) (regular)		500	36.3	39.2	118.3	5.9	0.948208795	0.676033996	1.060582063	0.93901207	72.36233274	44.70897192
0047_0001	Brand7	¥CgZbgiÆñ`j~j	Beef bowl light set (pork miso soup) (small)		580	27.4	29.4	29.2	5.4	0.388799307	0.189972566	-0.703329629	0.754773906	49.11508414	39.54995951
0047_0001	Brand7	¥CgZbgiÆñ`jå·	Beef bowl light set (pork miso soup) (large)		720	36.6	43.7	34.3	6.6	0.967065294	0.899225469	-0.602364987	1.196945501	33.84696132	11.68997378
0047_0001	Brand7	¥CgZbgiÆñ`jÀ·	Beef bowl light set (pork miso soup) (regular)		620	32.2	36.8	31.8	6	0.6905033	0.556998544	-0.651857458	0.975859703	43.3671321	26.41747084
0047_0001	Brand7	¥Cg~j	Beef bowl light (small)		390	20.9	21	15.2	2.2	-0.019758184	-0.226651516	-0.98048747	-0.424350348	52.7953033	63.26174025
0047_0001	Brand7	¥Cgå·	Beef bowl light (large)		530	30.1	35.2	20.3	3.4	0.558507803	0.477641576	-0.879522828	0.017821247	58.36998259	46.23294974
0047_0001	Brand7	¥CgÀ·	Beef bowl light (regular)		430	25.7	28.3	17.9	2.8	0.28194581	0.135414651	-0.927035601	-0.20326455	59.37570658	58.85545643
0047_0001	Brand7	¥å·	beef bowl (large)		480	30.1	32.5	138.7	3.3	0.558507803	0.343726692	1.464440632	-0.019026385	96.01337118	68.09481541
0047_0001	Brand7	¥·	beef bowl (medium)		480	28.3	35.7	91.1	3	0.445368806	0.502440628	0.522103971	-0.129569284	84.6312184	80.57793353
0047_0001	Brand7	¥Á·	beef bowl (extra large)		630	40.4	49	143.7	4.4	1.205914289	1.162095425	1.563425575	0.386297577	71.50651884	27.72815178
0047_0001	Brand7	¥À·	beef bowl (regular)		350	22.9	25	104.1	2.5	0.105951814	-0.028259096	0.779464823	-0.313807449	87.73325488	97.17196149
0047_0001	Brand7	NZbgiJbgSj	Healthy set (cut apples)		190	11.5	6.4	13.5	2.7	-0.61059517	-0.95078385	-1.014142351	-0.240112183	28.32232751	36.50586564
0047_0001	Brand7	Ø¾¾}¥~j	beef bowl with takana pollack roe mayonnaise (small)		420	17.5	26.7	73.8	3.7	-0.233465179	0.056057683	0.179616066	0.128364146	65.5512941	71.61129715
0047_0001	Brand7	Ø¾¾}¥K	beef bowl with takana pollack roe mayonnaise (mega)		910	56	80.5	154.8	7.8	2.186452266	2.724435735	1.78317215	1.639117096	3.629220473	-70.53663784
0047_0001	Brand7	Ø¾¾}¥Cg~j	beef bowl with takana pollack roe mayonnaise light (small)		520	22.1	30.5	18.4	3.3	0.055667815	0.244530482	-0.917137107	-0.019026385	53.3184189	50.84209716
0047_0001	Brand7	Ø¾¾}¥Cgå·	beef bowl with takana pollack roe mayonnaise light (large)		660	31.3	44.8	23.5	4.5	0.633933802	0.953783384	-0.816172464	0.42314521	43.2117665	26.21226692
0047_0001	Brand7	Ø¾¾}¥CgÀ·	beef bowl with takana pollack roe mayonnaise light (regular)		560	26.9	37.9	21	3.9	0.357371808	0.611556459	-0.865664936	0.202059412	49.1217059	38.78632699
0047_0001	Brand7	Ø¾¾}¥å·	beef bowl with takana pollack roe mayonnaise (large)		610	31.8	42	142.7	5.2	0.665361301	0.81490869	1.543628586	0.68107864	72.84430508	37.49355463
0047_0001	Brand7	Ø¾¾}¥·	beef bowl with takana pollack roe mayonnaise (medium)		610	30.1	45.3	95	4.9	0.558507803	0.978582437	0.599312226	0.570535741	66.24780241	51.79316235
0047_0001	Brand7	Ø¾¾}¥Á·	beef bowl with takana pollack roe mayonnaise (extra large)		760	42.1	58.5	147.7	6.3	1.312767786	1.633277423	1.64261353	1.086402602	48.33745275	-5.487996785
0047_0001	Brand7	Ø¾¾}¥À·	beef bowl with takana pollack roe mayonnaise (regular)		480	24.7	34.6	108.1	4.4	0.219090811	0.447882713	0.858652778	0.386297577	78.12710929	69.28891489
0047_0001	Brand7	ø	salmon		230	13.9	10.5	0.7	1.3	-0.459743174	-0.747431619	-1.267543806	-0.755979044	30.19002269	39.87440641
0047_0001	Brand7	øÌÁ¯©H~j	Salmon Breakfast (small)		360	25.2	9	70.3	3.8	0.25051831	-0.821828777	0.110326606	0.165211779	62.03916163	74.64163731
0047_0001	Brand7	øÌÁ¯©Hå·	Salmon Breakfast (Large)		420	29.9	9.9	132.8	3.8	0.545936804	-0.777190482	1.347638399	0.165211779	84.73589177	72.05206987
0047_0001	Brand7	øÌÁ¯©HÀ·	Salmon Breakfast (regular)		390	27.6	9.5	101.6	3.8	0.401370307	-0.797029724	0.729972352	0.165211779	76.77458962	82.37016511
0047_0001	Brand7	øèH~j	Salmon Set Meal (small)		490	22.6	13.3	70.5	4.9	0.087095314	-0.608556925	0.114286004	0.570535741	55.52620388	69.73105318
0047_0001	Brand7	øèHå·	Salmon set meal (large)		550	27.2	14.3	133.1	4.9	0.376228307	-0.55895882	1.353577495	0.570535741	78.12501081	67.32826155
0047_0001	Brand7	øèHÀ·	Salmon Set Meal (regular)		520	24.9	13.8	101.8	4.9	0.231661811	-0.583757873	0.733931749	0.570535741	70.1451728	77.6703216
0047_0001	Brand7	ø[¤èH~j	Salmon and natto set meal (small)		580	38	24.2	77.9	5.7	1.055062292	-0.06793758	0.26078372	0.865316805	67.95815481	62.44291612
0047_0001	Brand7	ø[¤èHå·	Salmon and natto set meal (large)		640	42.7	25.1	140.4	5.7	1.350480785	-0.023299285	1.498095513	0.865316805	80.68621241	43.07531659
0047_0001	Brand7	ø[¤èHÀ·	Salmon and natto set meal (regular)		610	40.4	24.6	109.1	5.7	1.205914289	-0.048098338	0.878449767	0.865316805	79.40240256	61.70551941
0047_0001	Brand7	R©¯ií³Ñt«j	grated yam (with Wasabi)		130	1.6	0.2	9.3	0.2	-1.232859656	-1.258292101	-1.097289704	-1.161303006	6.823845778	9.012805409
0047_0001	Brand7	R©¯¥~j	beef bowl with grated yam (small)		420	17.3	17.4	80	2	-0.246036178	-0.405204694	0.302357396	-0.498045613	69.57794753	89.11773812
0047_0001	Brand7	R©¯¥K	beef bowl with grated yam (mega)		910	55.9	71.2	161	6.1	2.180166767	2.263173358	1.905913479	1.012707336	21.62412256	-46.76931422
0047_0001	Brand7	R©¯¥å·	beef bowl with grated yam (large)		610	31.7	32.7	148.8	3.5	0.659075801	0.353646313	1.664390217	0.05466888	90.75942838	61.15550793
0047_0001	Brand7	R©¯¥·	beef bowl with grated yam (medium)		610	29.9	36	101.2	3.2	0.545936804	0.51732006	0.722053556	-0.055874018	88.55814122	78.41035924
0047_0001	Brand7	R©¯¥Á·	beef bowl with grated yam (extra large)		760	42	49.2	153.9	4.6	1.306482286	1.172015046	1.76535486	0.459992842	66.21589576	18.27932683
0047_0001	Brand7	R©¯¥À·	beef bowl with grated yam (regular)		480	24.5	25.3	114.3	2.7	0.206519811	-0.013379664	0.981394108	-0.240112183	93.3379888	94.06514036
0047_0001	Brand7	hû\[X1h	1 hot sauce		20	0.2	0.6	1.4	0.3	-1.320856654	-1.238452859	-1.253685914	-1.124455373	3.345982945	4.419310483
0047_0001	Brand7	hû\[X2h	2 hot sauce		40	0.5	1.2	2.7	0.6	-1.302000155	-1.208693996	-1.227949829	-1.013912474	6.771744685	8.943991279
0047_0001	Brand7	hû\[X3h	3 hot sauce		60	0.7	1.8	4.1	0.9	-1.289429155	-1.178935133	-1.200234045	-0.903369575	8.069565314	10.65812802
0047_0001	Brand7	hû\[X4h	4 hot sauce		80	0.9	2.4	5.5	1.2	-1.276858155	-1.14917627	-1.172518261	-0.792826677	9.367385943	12.37226477
0047_0001	Brand7	hû\[X5h	5 hot sauce		100	1.2	3	6.9	1.5	-1.258001656	-1.119417407	-1.144802476	-0.682283778	10.78166565	14.24021844
0047_0001	Brand7	ÂË¬	leek		60	0.5	0.1	2.1	0	-1.302000155	-1.263251912	-1.239828022	-1.234998272	1.444477714	1.907838626
0047_0001	Brand7	[¤	natto		90	8.6	5.1	7.2	0.6	-0.792874666	-1.015261387	-1.13886338	-1.013912474	21.43950306	28.31688691
0047_0001	Brand7	[¤èH~j	Natto Set Meal (small)		380	24.2	13.7	77.2	4.4	0.187663312	-0.588717683	0.246925828	0.386297577	63.62831751	78.27873339
0047_0001	Brand7	[¤èHå·	Natto set meal (large)		440	28.8	14.6	139.8	4.4	0.476796305	-0.544079389	1.486217319	0.386297577	83.01740411	68.9550863
0047_0001	Brand7	[¤èHÀ·	Natto Set Meal (regular)		410	26.5	14.1	108.5	4.4	0.332229808	-0.568878441	0.866571574	0.386297577	78.15539001	82.54306963
0047_0001	Brand7	ââÁ±	cold tofu		120	8.8	4.7	3.3	0.04	-0.780303666	-1.035100629	-1.216071636	-1.220259219	16.05106823	21.19994491
0047_0002	Brand14	2xü¡µ¢I¢­çT[¥	Salmon and salmon roe bowl		1089	30.3	16.4	105.3	7.6	0.571078803	-0.454802799	0.80322121	1.56542183	61.32424172	54.91377102
0047_0002	Brand14	A[IEI[IEyy`[m	ario aurio peperoncino		539	14.4	31.4	64.2	2.1	-0.428315674	0.289168776	-0.010435025	-0.46119798	62.52795723	66.40644055
0047_0002	Brand14	 ³èÆµß¶ÌïÝÄ«	baked scallion and shimeji mushroom		429	5.4	28.3	8.8	2.5	-0.994010662	0.135414651	-1.107188198	-0.313807449	32.39660838	29.48611795
0047_0002	Brand14	 ³èÆ¾¾qÌN[X[v `	Cream of Scallion and pollack roe Soup Lunch		759	18.3	22.1	71.8	4.2	-0.18318118	-0.172093601	0.140022089	0.312602311	62.33575723	72.2556916
0047_0002	Brand14	A{Jh`[Yi`X	Avocado Cheese Nachos		429	8.9	21.4	18.2	2.2	-0.774018167	-0.206812274	-0.921096504	-0.424350348	39.92062251	46.25710732
0047_0002	Brand14	A}g`[i	amatriciana		539	16.2	21.6	66.6	3.4	-0.315176677	-0.196892653	0.037077748	0.017821247	63.44450817	73.7201087
0047_0002	Brand14	¢­çÜ®ë½½«¥	salmon roe and tuna tataki bowl		1199	31.5	11.9	102.9	5.7	0.646504801	-0.677994272	0.755708437	0.865316805	69.28027061	68.15039914
0047_0002	Brand14	I[uÄ«J{i[	Oven-baked Carbonara		1089	39.9	67.8	73.2	4.4	1.174486789	2.094539801	0.167737873	0.386297577	40.9884098	16.04630414
0047_0002	Brand14	I[uÄ«{l[[	Oven-baked Bolognese		1089	35.9	50	76.7	4.3	0.923066795	1.21169353	0.237027333	0.349449944	59.31250369	46.40109514
0047_0002	Brand14	¨±³Ü¤Çñ	kid's udon noodles		429	3.2	0.7	35	1.3	-1.132291658	-1.233493049	-0.588507095	-0.755979044	21.3043885	28.13843016
0047_0002	Brand14	¨±³ÜICX	kid's omelet with rice		649	13.3	26.8	53.7	3.6	-0.497456173	0.061017493	-0.218303406	0.091516513	53.96999711	56.19356583
0047_0002	Brand14	¨±³ÜICXno[Ov[g	kid's Omelette rice & hamburg steak plate		759	28.1	52.5	66.2	5.1	0.432797806	1.335688793	0.029158952	0.644231007	45.48917495	32.14274622
0047_0002	Brand14	¨±³ÜO^	kid's gratin		539	11	26.8	39.2	1.9	-0.642022669	0.061017493	-0.505359742	-0.534893246	50.06912219	54.64826293
0047_0002	Brand14	¨±³ÜR[X[v	kid's corn soup		110	2.7	3.8	13.4	1.1	-1.163719158	-1.079738923	-1.01612205	-0.82967431	15.64794147	20.66750277
0047_0002	Brand14	¨±³Ü`RTf[	kid's chocolate sundae		264	2.6	10.9	17.1	0.1	-1.170004658	-0.727592377	-0.942873192	-1.198150639	19.99969496	26.41521582
0047_0002	Brand14	¨±³Üi|^	kid's Neapolitan		539	9.3	13.4	58.8	1.9	-0.748876167	-0.603597115	-0.117338764	-0.534893246	48.80914484	64.46618797
0047_0002	Brand14	¨±³ÜpP[L	kid's pancake		539	7.7	13.9	70.4	0.8	-0.849444165	-0.578798062	0.112306305	-0.940217208	51.66019435	68.23179981
0047_0002	Brand14	¨±³Üno[OGrtCv[g	kid's hamburg steak & fried shrimp plate		759	26.5	51	78.3	3.2	0.332229808	1.261291636	0.268702515	-0.055874018	62.41428476	56.95817945
0047_0002	Brand14	¨±³ÜtCh|eg	kid's french fries		110	1.7	16.8	21.4	1	-1.226574156	-0.434963557	-0.857746141	-0.866521943	29.36430818	36.73258018
0047_0002	Brand14	IjIO^ÌRRbgÄ«	Onion gratin baked in a cocotte		429	11	5.3	14.4	1.8	-0.642022669	-1.005341766	-0.996325061	-0.571740879	27.05929401	35.73939964
0047_0002	Brand14	K[bNg[Xg	garlic toast		209	4	6.8	23.8	0.9	-1.08200766	-0.930944608	-0.810233368	-0.903369575	23.73355141	31.34682222
0047_0002	Brand14	JbgT[CXe[L	cut sirloin steak		979	26.1	22.8	6.9	1.1	0.307087809	-0.137374927	-1.144802476	-0.82967431	55.80671195	62.00540519
0047_0002	Brand14	JbgT[CXe[L `	Cut Sirloin Steak Lunch		869	30.1	22.5	66.6	1.1	0.558507803	-0.152254359	0.037077748	-0.82967431	82.24674387	91.08582262
0047_0002	Brand14	J}tC	fried fish marinated and served cold		319	12.5	17.4	17.1	2.3	-0.547740172	-0.405204694	-0.942873192	-0.387502715	40.91601492	51.26160396
0047_0002	Brand14	JJ`F_[ÌV[U[T_	Caesar Salad with Crunchy Cheddar		649	12.1	28.1	7.3	2.2	-0.572882171	0.12549503	-1.136883681	-0.424350348	39.64916231	39.30790301
0047_0002	Brand14	JJ`F_[ÌV[U[T_	Caesar Salad with Crunchy Cheddar		374	6.1	14.1	3.7	1.1	-0.950012163	-0.568878441	-1.20815284	-0.82967431	25.51489436	33.69958603
0047_0002	Brand14	JJ|egÆ\[Z[WÌ·èí¹	Assorted crispy potatoes and sausage		539	20.9	33.6	29.7	3.6	-0.019758184	0.398284608	-0.693431135	0.091516513	51.32505426	48.00296156
0047_0002	Brand14	JJ|egÆ\[Z[WÌ·èí¹	Assorted crispy potatoes and sausage		319	3.1	33.7	37.6	1.4	-1.138577158	0.403244418	-0.537034924	-0.719131411	37.497509	33.34670172
0047_0002	Brand14	JtHjA^RT_@	California taco salad		759	18.7	58.6	45	4	-0.15803918	1.638237234	-0.390537208	0.238907045	28.67004879	18.08066225
0047_0002	Brand14	Ju`LXe[L `	Caribbean Chicken Steak Lunch		759	37	47.3	75.4	3.9	0.992207294	1.077778647	0.211291248	0.202059412	64.04774654	50.96332741
0047_0002	Brand14	O[T_	green salad		319	0.7	2.6	4.6	0.5	-1.289429155	-1.139256649	-1.19033555	-1.050760107	8.305417332	10.96963687
0047_0002	Brand14	R[q[[[	coffee jelly		319	1.2	5.4	17.7	0	-1.258001656	-1.000381955	-0.930994999	-1.234998272	12.85232554	16.97510655
0047_0002	Brand14	R[X[v	corn soup		264	2.7	3.8	13.4	1.1	-1.163719158	-1.079738923	-1.01612205	-0.82967431	15.64794147	20.66750277
0047_0002	Brand14	RRXÌno[O	Hamburg Steak		649	19.5	29.6	14	1.6	-0.107755182	0.199892187	-1.004243857	-0.645436145	50.72471284	52.11565335
0047_0002	Brand14	SS][Æg}gÌïÝÄ«no[O	Gorgonzola and tomato wrapped hamburg steak		1089	31.6	54.7	38.9	4.1	0.652790301	1.444804624	-0.511298839	0.275754678	42.49366704	25.26381484
0047_0002	Brand14	T[Æ¢­çÌN[\[X	Salmon and salmon roe cream sauce		869	22.2	35.7	68.5	2.5	0.061953315	0.502440628	0.074692026	-0.313807449	69.23747114	75.2682386
0047_0002	Brand14	T[ÌJpb`	Salmon Carpaccio		374	9.7	12.8	1.8	0.1	-0.723734168	-0.633355978	-1.245767119	-1.198150639	24.40223842	32.23001129
0047_0002	Brand14	T[CXe[L	sirloin steak		1419	43.3	43.9	7.6	2.2	1.388193785	0.90914509	-1.130944584	-0.424350348	48.44748117	24.27522614
0047_0002	Brand14	³­³­Æë`èN[~[tC	Thick and creamy fries		319	7.5	30	14.6	1.3	-0.862015165	0.219731429	-0.992365664	-0.755979044	36.9697053	33.46280146
0047_0002	Brand14	³ÂÜðÆx[RÌo^[I[uÄ«	Oven-baked sweet potato and bacon with butter		319	3.6	12.5	38.2	1.2	-1.107149659	-0.648235409	-0.525156731	-0.792826677	33.78777171	44.62624472
0047_0002	Brand14	V[t[hÌAq[W	Seafood Ajillo		429	15.6	58.6	16.6	1.7	-0.352889676	1.638237234	-0.952771686	-0.608588512	21.46982524	12.17764258
0047_0002	Brand14	VGu[ÌOXptF	Ciel Bleu glass parfait		319	2.4	11.1	26.2	0.2	-1.182575657	-0.717672756	-0.762720595	-1.161303006	23.97119602	31.6606987
0047_0002	Brand14	W|lMno[OJbgT[CXe[L	leek hamburg steak & cut sirloin steak		979	33.7	42.3	23.3	4.7	0.784785798	0.829788122	-0.820131862	0.496840475	44.07037497	27.34630061
0047_0002	Brand14	Xgx[ÌOXJtF	Strawberry Glass Cafe		319	2.5	11.1	27.7	0.2	-1.176290157	-0.717672756	-0.733025112	-1.161303006	24.63785932	32.54121487
0047_0002	Brand14	XpCV[r[tJ[	Spicy Beef Curry		869	14	15.7	108.7	2	-0.453457674	-0.489521473	0.870530971	-0.498045613	74.69979953	86.46411029
0047_0002	Brand14	Z~hCg}gÌyy`[m	Peperoncino with Semi-dried Tomatoes		759	15.8	32.7	69.6	3.7	-0.340318676	0.353646313	0.096468714	0.128364146	60.1654206	59.67914888
0047_0002	Brand14	ºñ´¢	red bean soup		319	3.2	2.9	40.2	0.1	-1.132291658	-1.124377218	-0.485562753	-1.198150639	21.81988057	28.81928226
0047_0002	Brand14	½ÁÕèV[t[hÌyy`[m	Peperoncino with plenty of seafood		869	23.8	27.8	63.8	2.2	0.162521312	0.110615598	-0.01835382	-0.424350348	73.99923322	83.50277764
0047_0002	Brand14	½ç±o^[ `	cod roe butter lunch		759	15.3	21.8	63.9	2.5	-0.371746176	-0.186973032	-0.016374122	-0.313807449	64.13689197	78.24149434
0047_0002	Brand14	`[YCno[O	cheese hamburg steak		759	26.5	30.9	18.1	2.8	0.332229808	0.264369724	-0.923076203	-0.20326455	60.16937799	55.79659853
0047_0002	Brand14	`[YCno[OJbgT[CXe[L	Cheese in hamburg steak & cut sirloin steak		1089	40.1	42.4	23.3	5.4	1.187057789	0.834747932	-0.820131862	0.754773906	39.19943314	13.37582402
0047_0002	Brand14	`[YCno[OgI	Cheese in hamburg steak trio		1045	43	45.6	25	4.4	1.369337285	0.993461868	-0.786476981	0.386297577	43.70952011	14.87196997
0047_0002	Brand14	`LXe[L	chicken steak		649	31.4	27.1	6.2	2	0.640219301	0.075896925	-1.158660369	-0.498045613	60.09185398	56.44715201
0047_0002	Brand14	`RptF	chocolate parfait		429	4.1	17.2	35.3	0.2	-1.07572216	-0.415124315	-0.582567998	-1.161303006	34.89458772	43.5513678
0047_0002	Brand14	`R[gACX	chocolate ice cream		209	2.4	5.5	14.7	0.1	-1.182575657	-0.995422145	-0.990385965	-1.198150639	13.92404322	18.39061083
0047_0002	Brand14	`RJ	chili con carne		429	7.8	20.8	25.8	1.8	-0.843158665	-0.236571137	-0.77063939	-0.571740879	41.42727404	48.24706394
0047_0002	Brand14	cCsU	twin pizza		869	38.3	54.2	118.7	6.3	1.073918792	1.420005572	1.068500858	1.086402602	55.84698622	19.62569206
0047_0002	Brand14	f~ÚÊ`Jc ` `¨XdÝÌ{C``	Demi-egg mince cutlet Lunch		759	37.2	80.3	113.1	4.2	1.004778293	2.714516114	0.957637722	0.312602311	45.50223071	11.28801863
0047_0002	Brand14	gvVRN[v	Triple chocolate crepe		429	4.2	21.7	31.9	0.2	-1.06943666	-0.191932843	-0.649877759	-1.161303006	36.74136134	42.05799978
0047_0002	Brand14	geB[`bvX	tortilla chips		209	3.5	24.3	29.8	1.1	-1.113435159	-0.06297777	-0.691451436	-0.82967431	37.88674498	41.59238745
0047_0002	Brand14	ÆëÆëÖqÆx[RÌg}g\[X	Mellow eggplant and bacon in tomato sauce		649	16.6	27.6	69.3	3.4	-0.290034677	0.100695977	0.090529617	0.017821247	64.90071207	69.65964541
0047_0002	Brand14	Æñ`	pork miso soup		220	4.9	5.1	9	2.8	-1.025438161	-1.015261387	-1.1032288	-0.20326455	17.79076228	21.69425049
0047_0002	Brand14	n[tCvRRbV	half-maple corset		429	4.4	16.1	48.7	0.5	-1.05686566	-0.469682231	-0.31728835	-1.050760107	41.19642431	53.2098389
0047_0002	Brand14	n[tLVJEPTfB[	Half Mexican Quesadilla		319	14.4	21.1	21.7	2	-0.428315674	-0.221691706	-0.851807044	-0.498045613	47.60968158	56.41266995
0047_0002	Brand14	oXN`[YP[L	basque cheesecake		429	4.3	25	19	0.3	-1.06315116	-0.028259096	-0.905258913	-1.124455373	32.8087849	34.03588929
0047_0002	Brand14	ojACX	vanilla ice cream		209	2	8.8	12.7	0.1	-1.207717657	-0.831748398	-1.029979942	-1.198150639	15.75718325	20.81178722
0047_0002	Brand14	no[Of~OX\[XRbP `	Hamburg steak with demi-glace sauce & croquette Lunch		759	23.9	46.3	89.3	3	0.168806812	1.028180542	0.486469391	-0.129569284	69.10575312	67.71217893
0047_0002	Brand14	no[Og}g\[XRbP `	Hamburg steak with tomato sauce & croquette Lunch		759	22.8	45.8	88	2.9	0.099666314	1.003381489	0.460733306	-0.166416917	67.80734174	69.22077873
0047_0002	Brand14	r[tno[OXe[L	Beef Hamburg Steak		759	26.6	41.6	6.3	1.5	0.338515308	0.795069448	-1.15668067	-0.682283778	46.12464662	38.89621734
0047_0002	Brand14	r[tno[OXe[L `F_[`[Y	Beef hamburg steak with cheddar cheese		683.1	32.5	49.2	6.7	2.2	0.7093598	1.172015046	-1.148761874	-0.424350348	43.24684822	29.86550051
0047_0002	Brand14	r[tno[OXe[L `	Beef Hamburg Steak Lunch		869	30.6	41.4	65.6	1.5	0.589935303	0.785149827	0.017280759	-0.682283778	72.01945488	67.86781083
0047_0002	Brand14	r[tno[OXe[LJbgT[CXe[L	Beef Hamburg Steak & Cut Sirloin Steak		1199	39.1	53.2	7.2	1.9	1.124202791	1.370407467	-1.13886338	-0.534893246	39.75439271	19.25387164
0047_0002	Brand14	uXPb^	bruschetta		319	3.3	7.6	21.7	1	-1.126006159	-0.891266124	-0.851807044	-0.866521943	22.88322335	30.22372513
0047_0002	Brand14	tbV A{JhÌKbJ[	Fresh Avocado Guacamole		429	3.7	24.6	20.8	1.3	-1.100864159	-0.048098338	-0.869624334	-0.755979044	34.81843782	37.17570072
0047_0002	Brand14	tbV A{JhÌJu`LWo	Fresh Avocado Caribbean Chicken Jambalaya		1089	39.7	56.4	82.1	6	1.16191579	1.529121403	0.343931072	0.975859703	43.80561469	20.07484851
0047_0002	Brand14	tbV A{JhÌT_	Fresh Avocado Salad		759	6.3	56.9	11.4	2.2	-0.937441163	1.553920455	-1.055716027	-0.424350348	10.29399565	-2.583180075
0047_0002	Brand14	tbV A{JhÌT_iSj	Fresh Avocado Salad (Small)		429	3.2	28.5	5.7	1.1	-1.132291658	0.145334272	-1.168558863	-0.82967431	28.69741997	24.35755034
0047_0002	Brand14	tbV oWbc@g}g	Fresh basil & mozzarella tomatoes		649	22.3	24.4	66.5	3.5	0.068238814	-0.058017959	0.035098049	0.05466888	69.8291108	80.05298189
0047_0002	Brand14	ubR[Æx[RÌI[uÄ«	Oven-baked broccoli and bacon		319	5.8	9.7	8.8	0.8	-0.968868662	-0.787110103	-1.107188198	-0.940217208	22.99276886	30.36841076
0047_0002	Brand14	x[RÆ«Ì±Ìyy`[m `	Peperoncino with Bacon and Mushrooms Lunch		759	15.6	35.3	69.4	2.6	-0.352889676	0.482601386	0.092509316	-0.276959816	62.24888029	66.03784104
0047_0002	Brand14	x[RÌJ{i[	Bacon Carbonara		649	22.7	41.9	66.4	2.7	0.093380814	0.809948879	0.03311835	-0.240112183	63.3519024	66.59296704
0047_0002	Brand14	Ù¤¶\[XÆÓACXÌa­ê¥Õ	Japanese-style Kureepu with hojicha sauce and black sesame ice cream		429	4.9	18.7	42.3	0.2	-1.025438161	-0.340727158	-0.443989077	-1.161303006	39.77232637	48.17316636
0047_0002	Brand14	Ù¤¶ÌaptF	Japanese-style parfait with hojicha tea		429	4.8	12	54	0.2	-1.031723661	-0.673034462	-0.21236431	-1.161303006	37.79039987	49.91283968
0047_0002	Brand14	Ù¤êñÆx[RÌo^[\e[	Sauteed Spinach and Bacon with Butter		319	6.8	24	3.3	1.5	-0.906013664	-0.077857201	-1.216071636	-0.682283778	32.00961998	34.19411793
0047_0002	Brand14	Ù¤êñÆx[RÌo^[Ýû	Spinach and bacon with butter and soy sauce		649	15.4	23.6	63.1	2.5	-0.365460676	-0.097696443	-0.032211713	-0.313807449	63.95990879	76.87895044
0047_0002	Brand14	Ù¤êñÆx[RÌo^[Ýû `	Spinach and Bacon in Butter Soy Sauce Lunch		759	16	26.1	67.3	3	-0.327747677	0.02629882	0.05093564	-0.129569284	66.19923507	73.19533549
0047_0002	Brand14	{l[[	bolognese		649	21.7	29.4	70.1	3.1	0.030525815	0.189972566	0.106367208	-0.092721651	73.18172956	78.41230465
0047_0002	Brand14	Ü®ë½½«¥	Tuna Tataki bowl		979	24.8	8.2	100.9	4.9	0.225376311	-0.861507261	0.71611446	0.570535741	64.55239151	70.87331917
0047_0002	Brand14	Ü®ë½½«¥no[OV	Tuna Tataki bowl & Hamburg steak Set		1419	39.8	33.1	114.2	6.8	1.16820129	0.373485555	0.979414409	1.270640767	71.53008534	40.60004712
0047_0002	Brand14	}S[ÌOXJtF	Mango Glass Cafe		319	2.5	11.3	28.7	0.2	-1.176290157	-0.707753135	-0.713228123	-1.161303006	25.18845498	33.26843112
0047_0002	Brand14	Ý»`	miso soup		132	2.4	0.9	5.5	2.1	-1.182575657	-1.223573428	-1.172518261	-0.46119798	9.735825753	12.85889304
0047_0002	Brand14	~bNXO `	Mixed Grill Lunch		1089	58.6	56	82.4	5.3	2.349875263	1.509282161	0.349870169	0.717926273	34.38844294	-2.053638899
0047_0002	Brand14	~jT_	mini salad		110	0.6	2.6	4.3	0.5	-1.295714655	-1.139256649	-1.196274647	-1.050760107	8.078917411	10.67048009
0047_0002	Brand14	CvRRbV	Maple Cocosh		649	8.4	27.4	94.2	1	-0.805445666	0.090776356	0.583474635	-0.866521943	67.21534089	72.10932275
0047_0002	Brand14	LVJEPTfB[	Mexican quesadilla		539	28	36.9	41.3	3.7	0.426512306	0.561958354	-0.463786066	0.128364146	60.13325862	51.63818967
0047_0002	Brand14	bc@g}g `	Mozzarella Tomato Lunch		759	21.7	27	73.2	3.4	0.030525815	0.070937114	0.167737873	0.017821247	72.27065596	80.12197706
0047_0002	Brand14	CJÆZú½ç±	Yellowtail squid and thick cod roe		759	22.8	19.7	60.3	2.7	0.099666314	-0.291129053	-0.087643281	-0.240112183	70.87079908	87.13196122
0047_0002	Brand14	CX	rice		198	4	0.5	59.4	0	-1.08200766	-1.24341267	-0.105460571	-1.234998272	26.90593226	35.53684238
0047_0002	Brand14	XJ oXN`[YP[L	Rascal Basque Cheesecake		495	4.5	26.2	21.7	0.3	-1.05058016	0.03125863	-0.851807044	-1.124455373	34.03207065	34.19508126
0047_0002	Brand14	XJ ïÝÄ«no[O	Lascal Wrapped Baked Hamburg Steak		759	31.9	51.9	101.7	3.9	0.671646801	1.30592993	0.731952051	0.202059412	69.46742506	52.79965528
0047_0002	Brand14	` JJ|eg	Crispy Potato		220	3.1	33.7	37.6	1.4	-1.138577158	0.403244418	-0.537034924	-0.719131411	37.497509	33.34670172
0047_0002	Brand14	` N[v	Crepe		330	4	22.4	35.8	0.2	-1.08200766	-0.157214169	-0.572669504	-1.161303006	37.93897415	43.63978395
0047_0002	Brand14	` ³­³­Æë`èN[~[tC	Creamy Fried food		220	7.5	30	14.6	1.3	-0.862015165	0.219731429	-0.992365664	-0.755979044	36.9697053	33.46280146
0047_0002	Brand14	` piRb^ ºñ´¢	Panna Cotta Zenzai		220	3.3	8.7	32.3	0.2	-1.126006159	-0.836708208	-0.641958964	-1.161303006	25.05131072	33.08729361
0047_0002	Brand14	` piRb^ t[c	Panna Cotta Fruit		220	2.2	12.4	21.2	0.2	-1.195146657	-0.65319522	-0.861705538	-1.161303006	23.0989173	30.5086096
0047_0002	Brand14	` piRb^ ~NeB[	Panna Cotta Milk Tea		220	2.2	12.6	17.4	0.2	-1.195146657	-0.643275599	-0.936934095	-1.161303006	21.88885946	28.91038827
0047_0002	Brand14	` Ù¤êñÆx[RÌo^[\e[	Sauteed Spinach and Bacon with Butter		220	6.8	24	3.3	1.5	-0.906013664	-0.077857201	-1.216071636	-0.682283778	32.00961998	34.19411793
0047_0002	Brand14	` ·ìØÌV[U[T_	Hot Vegetable Caesar Salad		220	4.7	14.3	22.2	1.2	-1.038009161	-0.55895882	-0.84190855	-0.792826677	30.85411216	40.75152312
0047_0002	Brand14	íçÑà¿	bracken-starch dumpling		429	4.9	5.4	62	0.1	-1.025438161	-1.000381955	-0.0539884	-1.198150639	34.09339676	45.02990846
0047_0002	Brand14	F¡ÌaptF	Japanese-style parfait with Uji green tea		429	5.2	13.6	61	0.2	-1.006581661	-0.593677494	-0.073785389	-1.161303006	42.29419863	55.86137122
0047_0002	Brand14	·ìØÌV[U[T_	Hot Vegetable Caesar Salad		319	4.7	14.3	22.2	1.2	-1.038009161	-0.55895882	-0.84190855	-0.792826677	30.85411216	40.75152312
0047_0002	Brand14	CÌKÌa\[X	Seafood in Japanese-style Sauce		869	24	25.6	65.7	2.6	0.175092312	0.001499767	0.019260458	-0.276959816	74.92907672	87.0935143
0047_0002	Brand14	CN ñ©¯²Ñ `	Seafood Ankake rice Lunch		979	14.9	28.1	92.2	4.1	-0.396888175	0.12549503	0.543880658	0.275754678	66.54164677	67.7319291
0047_0002	Brand14	CVA{JhGbO~[gÌcChA	Shrimp Avocado & Egg Meat Twin Doria		979	22.6	33.2	65.1	3.9	0.087095314	0.378445365	0.007382265	0.202059412	64.60910151	65.54827791
0047_0002	Brand14	CVA{JhGbO~[gÌcChA `	Shrimp Avocado & Egg Meat Twin Doria Lunch		869	23.6	31	65.1	3.9	0.149950313	0.269329534	0.007382265	0.202059412	67.79541358	68.52616273
0047_0002	Brand14	CVÆA{JhÌ¾¾q}l[Y	Shrimp and avocado with mentaiko mayonnaise		319	6.4	14.7	4.4	1.6	-0.931155663	-0.539119578	-1.194294948	-0.645436145	26.67241209	35.22841339
0047_0002	Brand14	CVÆubR[ÌïÝÄ«	Baked Shrimp and Broccoli Wrapped		429	14.9	10	9.4	2.4	-0.396888175	-0.772230672	-1.095310005	-0.350655082	34.08631582	45.02055608
0047_0002	Brand14	CVÆÙ¤êñÌ¾¾qN[\[X	Shrimp and Spinach with pollack roe Cream Sauce		759	21.2	30.5	68.9	3.7	-0.000901684	0.244530482	0.082610822	0.128364146	68.06294616	70.31638766
0047_0002	Brand14	S¨ëµ`LXe[L||gtC `	Chicken Steak with grated radish Ponzu & Fried White Fish Lunch		759	43.3	43.3	81.8	5.3	1.388193785	0.879386227	0.337991976	0.717926273	60.51305065	36.60430197
0047_0002	Brand14	îÌX[vXpQbeB	Spaghetti with Seafood Soup		869	24.8	14.2	73.8	4.5	0.225376311	-0.563918631	0.179616066	0.42314521	62.85670375	76.33669908
0047_0002	Brand14	{Ìg°	Fried Chicken		319	15.4	13	10.3	1.4	-0.365460676	-0.623436357	-1.077492715	-0.719131411	37.75562642	49.86691157
0047_0002	Brand14	L§Y²åytCV	Hiroshima Oyster Fried Set		1089	24.2	58.5	114.9	4.5	0.187663312	1.633277423	0.993272301	0.42314521	57.39310719	37.24690383
0047_0002	Brand14	YùÆ7í`[YÌïÝÄ«no[O	Grilled hamburg steak with Japanese maitake mushrooms and seven kinds of cheese		1089	34	45.3	42.4	4.4	0.803642298	0.978582437	-0.442009378	0.386297577	50.36757832	35.66352675
0047_0002	Brand14	ÓACX	Black Sesame Ice Cream		209	2.3	5.6	13.8	0.1	-1.188861157	-0.990462334	-1.008203255	-1.198150639	13.56935804	17.9221494
0047_0002	Brand14	ÊèìØÆÄ²ÍñÌXpCV[Ju`Lv[g	Spicy Caribbean Chicken Plate with colorful vegetables and black rice		1089	36.5	49.4	55.6	4	0.960779794	1.181934667	-0.180689128	0.238907045	54.1725052	38.68938155
0047_0002	Brand14	ÊèìØÆÄ²ÍñÌf~no[Ov[g	Demi hamburger plate with colorful vegetables and black rice		1089	20.3	34	56.1	2.5	-0.057471183	0.41812385	-0.170790633	-0.313807449	64.03863299	68.40171229
0047_0002	Brand14	R·è!!S¨ëµ `LXe[L	Chicken Steak with Grated radish		759	33	27.2	14.6	4.1	0.740787299	0.080856735	-0.992365664	0.275754678	55.66306911	46.86942403
0047_0002	Brand14	R·è!!S¨ëµno[O	Hamburg steak with grated radish		759	21	29.7	22.4	3.7	-0.013472684	0.204851998	-0.837949152	0.128364146	50.77369722	48.45207762
0047_0002	Brand14	á{ÌAq[W	Chicken Ajillo		429	24.1	78.3	16.2	1.5	0.181377812	2.615319904	-0.960690482	-0.682283778	13.11853034	-0.85220858
0047_0002	Brand14	hy[jo^[R[	spicy pe?o butter corn		374	4.6	16.9	22.7	2.5	-1.04429466	-0.430003747	-0.832010055	-0.313807449	33.31036149	41.82307712
0047_0002	Brand14	Îqp	bread		220	6	6.3	38	0.9	-0.956297662	-0.955743661	-0.529116128	-0.903369575	30.81185077	40.69570508
0047_0002	Brand14	áAQ¢¿²ACX	Low allergen strawberry ice cream		165	0.1	0.4	12.2	0	-1.327142154	-1.24837248	-1.039878436	-1.234998272	4.959039083	6.549804279
0047_0002	Brand14	áAQ¨±³ÜJ[	Low Allergen Curry for Children		539	6.9	5.2	82.9	1.7	-0.899728164	-1.010301576	0.359768663	-0.608588512	47.3185681	62.49746263
0047_0002	Brand14	áAQlp¢no[Ov[g	Low allergen hamburg steak plate		649	16.8	20	59	2	-0.277463678	-0.276249621	-0.113379366	-0.498045613	63.68210008	78.17486408
0047_0002	Brand14	áAQÄ²p	Low allergen rice flour bread		110	1.8	2.5	26.7	0.7	-1.220288656	-1.14421646	-0.752822101	-0.977064841	18.28363369	24.1486748
0047_0002	Brand14	Zúr[tV` [ÌïÝÄ«no[O	Beef hamburg steak wrapped in rich beef stew		1089	28.9	49.4	43.5	3.2	0.483081805	1.181934667	-0.420232691	-0.055874018	53.91490749	42.0407577
0047_0002	Brand14	{isbc@}Q[^i¼añ23cmj	Pizza Margherita		759	35.4	34.1	106.8	5.3	0.891639296	0.42308366	0.832916693	0.717926273	78.13759188	61.47263503
0047_0002	Brand14	a«Ì±G	Japanese-style mushroom gruel		649	14.4	9	70.2	4.9	-0.428315674	-0.821828777	0.108346907	0.570535741	41.91497255	51.75359833
0047_0004	Brand8	4í`[YÌeq¥å·	chicken and egg bowl with four kinds of cheese (large)		660	40.6	23.3	121.9	4.3	1.218485288	-0.112575875	1.131851222	0.349449944	91.12462996	70.07699099
0047_0004	Brand8	4í`[YÌeq¥À	chicken and egg bowl with four kinds of cheese (regular)		590	38.8	23.1	95.9	4.3	1.105346291	-0.122495496	0.617129516	0.349449944	84.11869624	78.61136003
0047_0004	Brand8	¢­çEW íÑ¥	salmon roe and double abalone bowl		160	43.1	14.5	119.8	2.9	1.375622785	-0.549039199	1.090277546	-0.166416917	94.54135248	79.89736584
0047_0004	Brand8	¢­çE íÑ¥	salmon roe and abalone bowl		1200	29.4	10.3	91.5	2	0.514509304	-0.75735124	0.530022766	-0.498045613	81.36308216	94.16186041
0047_0004	Brand8	¢­çEÉã· íÑ¥	salmon roe and special abalone bowl		2000	46.7	14.6	120.9	3.1	1.60190078	-0.544079389	1.112054233	-0.092721651	93.13531459	72.14496952
0047_0004	Brand8	¢­ç¥õ·	salmon roe bowl (extra large)		1800	66.9	29	122.5	4.9	2.871571751	0.170133324	1.143729415	0.570535741	62.68835826	17.00373415
0047_0004	Brand8	¢­ç¥¬·	salmon roe bowl (small)		690	18.2	7.3	59.4	1.2	-0.18946668	-0.906145556	-0.105460571	-0.792826677	53.78840257	71.04269665
0047_0004	Brand8	¢­ç¥å·	salmon roe bowl (large)		1000	37.4	15	117.8	2.5	1.017349293	-0.524240147	1.050683568	-0.313807449	95.00083459	92.94591204
0047_0004	Brand8	¢­ç¥À·	salmon roe bowl (regular)		790	25.8	10.2	90.3	1.8	0.288231309	-0.762311051	0.50626638	-0.571740879	76.63849559	94.04048537
0047_0004	Brand8	¨qlJ[Zbg	kid's Curry Set		390	15.7	28	107.2	2.9	-0.346604176	0.120535219	0.840835488	-0.166416917	80.48529007	79.90453453
0047_0004	Brand8	¨ql«ÂËZbg	kid's udon with deep-fried tofu set		390	17.2	29.4	78.5	4.6	-0.252321678	0.189972566	0.272661913	0.459992842	60.78140314	62.03418994
0047_0004	Brand8	¨qleq¥Zbg	kid's chicken and egg bowl Set		490	26.8	32.2	101.2	3.6	0.351086308	0.32884726	0.722053556	0.091516513	85.70909082	79.41571257
0047_0004	Brand8	¨qla¥Zbg	kid's Japanese-style Beef Bowl Set		390	22.1	41.7	99.6	2.7	0.055667815	0.800029258	0.690378374	-0.240112183	75.01479416	74.92388617
0047_0004	Brand8	JcÆ¶M	cutlet and egg plate		490	24.2	27.7	22.4	4	0.187663312	0.105655788	-0.837949152	0.238907045	52.45222536	50.94310946
0047_0004	Brand8	Jc¥å·	cutlet bowl (large)		660	31.7	28.6	133.7	4	0.659075801	0.150294082	1.365455688	0.238907045	93.17279228	68.93870085
0047_0004	Brand8	Jc¥À	cutlet bowl (regular)		590	29.9	28.4	107.8	4	0.545936804	0.140374461	0.852713682	0.238907045	90.41535295	80.4210659
0047_0004	Brand8	«ÂË¤Çñ¬	udon noodles with deep-fried tofu (small)		250	7.8	6.5	31.2	4.9	-0.843158665	-0.94582404	-0.663735652	0.570535741	17.62595321	19.67312464
0047_0004	Brand8	«ÂË¤ÇñÀ	udon noodles with deep-fried tofu (regular)		400	14.7	12.9	60.6	5.5	-0.409459175	-0.628396167	-0.081704184	0.791621539	38.23067864	46.88745317
0047_0004	Brand8	±¾íè·½Ü	Eggs boiled at low temperature		100	7.3	7	0.1	0.2	-0.874586164	-0.921024987	-1.279422	-1.161303006	16.33638404	21.57678459
0047_0004	Brand8	±¾íè	egg		80	7.9	6.8	0.3	0.3	-0.836873165	-0.930944608	-1.275462602	-1.124455373	17.60742699	23.25555389
0047_0004	Brand8	±¾íèÌviJX^[hj	egg pudding (custard)		120	3.7	11.1	16	0.1	-1.100864159	-0.717672756	-0.964649879	-1.198150639	21.06105456	27.81703934
0047_0004	Brand8	±¾íè©èH	Dedicated Egg Breakfast Set		250	17.5	9.1	94.8	2.5	-0.233465179	-0.816868966	0.595352829	-0.313807449	67.61214422	84.55306268
0047_0004	Brand8	T_ihbVO­j	Salad (excluding dressing)		100	1.1	0.2	5.9	0.1	-1.264287155	-1.258292101	-1.164599465	-1.198150639	4.311700058	5.694811236
0047_0004	Brand8	Â¯àÌ	pickles		80	0.6	0	1.4	1	-1.295714655	-1.268211722	-1.253685914	-0.866521943	5.308603031	7.011501676
0047_0004	Brand8	Æëë	grated yam		100	1.3	0.2	8.3	0	-1.251716156	-1.258292101	-1.117086692	-1.234998272	4.742224191	6.263439302
0047_0004	Brand8	Æñ`	pork miso soup		190	7.5	8.2	13.6	2.8	-0.862015165	-0.861507261	-1.012162652	-0.20326455	25.35478033	31.68466132
0047_0004	Brand8	Í¢©ç¤Çñ¬	udon noodles (small)		200	4.6	2	30	3.2	-1.04429466	-1.169015512	-0.687492038	-0.055874018	20.93001346	24.03706444
0047_0004	Brand8	Í¢©ç¤ÇñÀ	udon noodles (regular)		290	8.3	4	58.2	4.9	-0.811731166	-1.069819302	-0.129216957	0.570535741	25.81451396	30.48841957
0047_0004	Brand8	v~AJcJ[å·	Premium Beef cutlet Curry (large)		960	33.8	54.5	145.8	4.7	0.791071298	1.434885003	1.604999251	0.496840475	63.63376736	25.328452
0047_0004	Brand8	v~AJcJ[À	Premium Beef cutlet Curry (regular)		890	32	54.3	119.9	4.7	0.677932301	1.424965382	1.092257245	0.496840475	66.67862215	38.11887568
0047_0004	Brand8	v~Ar[tJ[å·	Premium Beef Curry (large)		760	19	32.4	130.4	4	-0.139182681	0.338766881	1.300125626	0.238907045	78.77248571	60.08014426
0047_0004	Brand8	v~Ar[tJ[À	Premium Beef Curry (regular)		690	17.2	32.2	104.5	4	-0.252321678	0.32884726	0.787383619	0.238907045	73.00858563	67.19506625
0047_0004	Brand8	Ý»`	miso soup		100	3.1	1.5	7.9	2.2	-1.138577158	-1.193814565	-1.125005488	-0.424350348	11.98274458	15.82658059
0047_0004	Brand8	CXå·	rice (large)		210	7.5	0.9	111.3	0	-0.862015165	-1.223573428	0.922003142	-1.234998272	50.38665163	53.42069587
0047_0004	Brand8	CXÀ	rice (regular)		140	5.8	0.7	85.3	0	-0.968868662	-1.233493049	0.407281436	-1.234998272	38.68618134	50.95063093
0047_0004	Brand8	[Xgr[t¥õ·	Roast beef bowl (extra large 1)		1500	34	13.4	132.8	4.4	0.803642298	-0.603597115	1.347638399	0.386297577	83.97240102	70.88984891
0047_0004	Brand8	[Xgr[t¥¬·	Roast beef bowl (small)		590	11.4	4.2	66.4	2	-0.61688067	-1.059899681	0.03311835	-0.498045613	45.58801592	60.21178231
0047_0004	Brand8	[Xgr[t¥å·	Roast beef bowl (large)		1200	28.2	10.9	132.6	4.2	0.439083306	-0.727592377	1.343679001	0.312602311	80.94416861	69.75581522
0047_0004	Brand8	[Xgr[t¥´Eõ·	Roast beef bowl (extra large 2)		1800	49.5	18.9	192.7	4.8	1.777894776	-0.330807537	2.533478021	0.533688108	62.15563965	18.34311996
0047_0004	Brand8	[Xgr[t¥À·	Roast beef bowl (regular)		790	19.1	7	96.3	2.2	-0.132897181	-0.921024987	0.625048312	-0.424350348	68.09586878	84.46525763
0047_0004	Brand8	CV©« °	Shrimp Kakiage		160	4.6	19.9	22.5	0.3	-1.04429466	-0.281209432	-0.835969453	-1.124455373	33.9457313	39.02101015
0047_0004	Brand8	CV©« °¤Çñ	Shrimp Kakiage Udon Noodle		450	12.4	20.9	74.7	5.1	-0.554025671	-0.231611327	0.197433356	0.644231007	50.3839129	56.46992348
0047_0004	Brand8	CV©« °»Î	Shrimp Shaved Soba Noodle		500	18.4	22.2	83.9	6.4	-0.17689568	-0.16713379	0.379565652	1.123250235	51.87067336	58.43360834
0047_0004	Brand8	Æ¶M	beef and egg plate		460	18.7	20.9	15.3	3.9	-0.15803918	-0.231611327	-0.978507772	0.202059412	44.12539694	48.2037949
0047_0004	Brand8	Æ¶¥å·	beef and egg bowl (large)		630	26.2	21.8	126.6	3.9	0.313373309	-0.186973032	1.224897069	0.202059412	89.43006813	80.47767526
0047_0004	Brand8	Æ¶¥À	beef and egg bowl (regular)		560	24.5	21.6	100.7	3.9	0.206519811	-0.196892653	0.712155062	0.202059412	82.2049836	88.27758046
0047_0004	Brand8	M	beef plate		280	12.9	25.5	9.9	2.1	-0.522598172	-0.003460043	-1.08541151	-0.46119798	41.53452224	44.95380158
0047_0004	Brand8	÷¤Çñ	Udon noodles with beef		500	17.1	18.1	55.8	5.8	-0.258607178	-0.370486021	-0.17672973	0.902164437	41.99549466	48.23083659
0047_0004	Brand8	âø	salmon		200	12.7	4.4	0.1	1.1	-0.535169172	-1.04998006	-1.279422	-0.82967431	22.96675029	30.33404592
0047_0004	Brand8	âø©©H	silver salmon breakfast set		390	22.3	6.6	94.6	3.3	0.068238814	-0.940864229	0.591393431	-0.019026385	68.78324646	82.58982711
0047_0004	Brand8	VJ[¤Çñ	Curry Udon		590	21	36.1	79.1	6.8	-0.013472684	0.52227987	0.284540106	1.270640767	45.41709701	40.19984426
0047_0004	Brand8	eqM	chicken and egg plate		390	23.1	11.4	9.6	3.7	0.118522813	-0.702793325	-1.091350607	0.128364146	40.2168252	49.0492669
0047_0004	Brand8	eq¥~j	chicken and egg bowl (small)		390	17.7	9.3	64.2	2.4	-0.220894179	-0.806949345	-0.010435025	-0.350655082	56.80468915	75.02655046
0047_0004	Brand8	eq¥å·	chicken and egg bowl (large)		560	30.6	12.3	120.9	3.7	0.589935303	-0.65815503	1.112054233	0.128364146	87.74058577	81.63194282
0047_0004	Brand8	eq¥À	chicken and egg bowl (regular)		490	28.8	12.1	94.9	3.7	0.476796305	-0.668074651	0.597332528	0.128364146	78.78654747	86.42764082
0047_0004	Brand8	YÎÄ«eq¥å·	Charcoal grilled chicken and egg bowl (large)		660	29.9	17	121.7	3.7	0.545936804	-0.425043936	1.127891824	0.128364146	91.94325857	84.65500861
0047_0004	Brand8	YÎÄ«eq¥À	Charcoal grilled chicken and egg bowl (regular)		590	28.2	16.8	95.7	3.7	0.439083306	-0.434963557	0.613170118	0.128364146	82.70036713	90.08102962
0047_0004	Brand8	©»Î	soba noodle		290	14.4	5.3	67.5	6.2	-0.428315674	-1.005341766	0.054895038	1.049554969	28.64906727	34.23224355
0047_0004	Brand8	©»Î·½ÜZbg	soba with hot egg set		390	28.1	12.8	153.1	6.5	0.432797806	-0.633355978	1.749517269	1.160097868	61.33244134	41.39071939
0047_0004	Brand8	©»Î³c °Zbg	Soba with Tatsutaage Set		390	26.2	17.9	164.5	7.4	0.313373309	-0.380405642	1.97520294	1.491726564	53.48039743	30.55604743
0047_0004	Brand8	©Üº²Íñ¬«èH	breakfast mixed rice with a small bowl of beef set meal		380	25.8	23.7	102.6	3.7	0.288231309	-0.092736633	0.74976934	0.128364146	85.78131849	88.83086668
0047_0004	Brand8	©Üº²Ñ[¤èH	breakfast mixed rice and natto set meal		340	26.2	13	103.1	3.1	0.313373309	-0.623436357	0.759667835	-0.092721651	83.68978697	92.93036369
0047_0004	Brand8	©÷»Î	beef soba noodle		350	21.5	15.7	64.5	6.9	0.017954816	-0.489521473	-0.004495928	1.3074884	40.59543587	49.29466668
0047_0004	Brand8	Ð¯Ü®ëSÎ¥õ·	Marinated tuna bowl (extra large 2)		1000	44.9	6	123.1	3.2	1.488761782	-0.970623092	1.155607608	-0.055874018	85.36471499	62.50787036
0047_0004	Brand8	Ð¯Ü®ëSÎ¥À	Marinated tuna bowl (regular)		690	25.9	4.9	93.4	1.7	0.294516809	-1.025181008	0.567637044	-0.608588512	73.02153297	87.60760807
0047_0004	Brand8	[¤	natto		80	7.9	4.5	6.6	0.6	-0.836873165	-1.04502025	-1.150741573	-1.013912474	19.8528293	26.22123845
0047_0004	Brand8	[¤©èH	natto breakfast set		310	25.4	13.5	101.4	3.1	0.26308931	-0.598637304	0.726012954	-0.092721651	82.59403169	93.5372389
0047_0004	Brand8	ÚÊÄ«x[R©èH	fried egg and bacon breakfast set meal		380	21.8	12	96.3	3	0.036811315	-0.673034462	0.625048312	-0.129569284	75.835085	91.08016855
0047_0004	Brand8	ÚÊÄ«¬«©èH	fried egg with beef in a small bowl morning set meal		380	24.3	22.6	102.4	3.7	0.193948812	-0.147294548	0.745809943	0.128364146	83.96107177	90.08102962
0047_0004	Brand8	ÚÊÄ«©èH	fried egg breakfast set meal		250	16.9	7.9	96.3	2.5	-0.271178178	-0.876386692	0.625048312	-0.313807449	66.3608369	82.17366059
0047_0004	Brand8	³c °10Â	10 pieces of fried food		300	30.6	59.4	58.6	5.5	0.589935303	1.677915718	-0.121298162	0.791621539	35.84245977	16.47902708
0047_0004	Brand8	³c °3Â	3 pieces of fried food		120	9.2	17.8	17.6	1.7	-0.755161667	-0.385365452	-0.932974698	-0.608588512	37.62385249	46.42787841
0047_0004	Brand8	³c °5Â	5 pieces of fried food		150	15.3	29.7	29.3	2.8	-0.371746176	0.204851998	-0.70134993	-0.20326455	51.44551465	51.14285043
0047_0004	Brand8	ââµÍ¢©ç¤Çñ¬	chilled udon noodles (small)		200	4.2	2	32.7	2.9	-1.06943666	-1.169015512	-0.634040169	-0.166416917	22.81998629	27.4350291
0047_0004	Brand8	ââµÍ¢©ç»Î¬	chilled hiyayakara soba (buckwheat noodles) small		250	6.6	2.8	35.4	2.7	-0.918584663	-1.129337028	-0.580588299	-0.240112183	27.34054312	35.20914353
0047_0004	Brand8	a¥~j	Japanese-style beef bowl (small)		330	13	18.8	62.6	1.5	-0.516312672	-0.335767347	-0.042110207	-0.682283778	59.47438821	74.07389898
0047_0004	Brand8	a¥å·	Japanese-style beef bowl (large)		550	26.4	36.3	124.1	2.9	0.325944309	0.532199491	1.175404597	-0.166416917	90.63370462	74.16266804
0047_0004	Brand8	a¥À	Japanese-style beef bowl (regular)		380	18.7	26.2	95.2	2.1	-0.15803918	0.03125863	0.603271624	-0.46119798	79.57742862	89.4089669
0059_0001	Brand24	JcH[lA W [V[`LÆsYãðË¬	Calzone A Juicy Chicken and Kyoto Kujo Negi		360	9.5	7.3	31.6	1.26	-0.736305167	-0.906145556	-0.655816856	-0.770718097	33.45934469	44.19246457
0059_0001	Brand24	JcH[lB hCcY\[Z[WÆÊèìØ	Calzone B German sausage and colorful vegetables		360	7.6	17.4	21.8	1.28	-0.855729665	-0.405204694	-0.849827345	-0.76334857	36.93349338	46.00156543
0059_0001	Brand24	NbNbV	Croque-Monsieur		320	12.5	10.3	27.2	1.57	-0.547740172	-0.75735124	-0.742923606	-0.656490435	38.09607731	50.31657261
0059_0001	Brand24	W[}hbN	German dock		220	10.9	16.6	28.9	2.05	-0.648308169	-0.444883178	-0.709268725	-0.479621797	42.6457715	54.51723382
0059_0001	Brand24	XeBbNV [@JX^[h	Stick puff custard		250	5.1	15.7	23.9	0.27	-1.012867161	-0.489521473	-0.808253669	-1.135509663	30.97708462	40.19783005
0059_0001	Brand24	XeBbNV [@VR	Stick puff chocolat		250	5.7	14.2	28.1	0.28	-0.975154162	-0.563918631	-0.725106316	-1.1318249	31.90623663	42.14114906
0059_0001	Brand24	`[Yg[Xg	cheese toast		250	11.4	9.4	46.3	1.29	-0.61688067	-0.801989535	-0.364801122	-0.759663807	42.99389338	56.78551471
0059_0001	Brand24	ci`F_[`[Y	tuna-cheddar cheese		340	19.7	26.9	41.7	1.82	-0.095184182	0.065977304	-0.45586727	-0.564371353	61.11806891	69.12012607
0059_0001	Brand24	g[Xg	toast		190	7.1	4.6	46.2	0.96	-0.887157164	-1.040060439	-0.366780821	-0.881260996	33.53844449	44.29693808
0059_0001	Brand24	xCNh`[YP[L	baked cheesecake		410	6.3	23.4	24.9	0.32	-0.937441163	-0.107616064	-0.78845668	-1.117085846	37.43864719	42.09292382
0059_0001	Brand24	~mThA@r[tpXg~¶n	Milano Sandwich A Beef Pastrami & Cured Ham		440	15.9	16.4	42.8	2.84	-0.334033176	-0.454802799	-0.434090583	-0.188525497	53.3834916	66.77802091
0059_0001	Brand24	~mThB@CVÆA{JhET[`^^d§Ä`	Milano Sandwich B - Shrimp, Avocado and Salmon - Tartar		480	13.6	25.3	43.7	2.07	-0.478599673	-0.013379664	-0.416273293	-0.47225227	54.74767084	62.64822645
0059_0001	Brand24	~mThb@X[N`LÆ¼n½Ü²@`¡XWW[\[X`	Milano Sandwich C - Smoked Chicken and Half-boiled Egg - Miso Ginger Sauce		420	20.2	25.1	45.4	2.66	-0.063756683	-0.023299285	-0.382618412	-0.254851236	63.0575347	73.32545154
0059_0001	Brand24	~N`R[X`úüÄ`	Milk chocolate mousse - Hyuganatsu		383	4.8	24.7	23.3	0.13	-1.031723661	-0.043138528	-0.820131862	-1.187096349	33.80770707	35.71937177
0059_0001	Brand24	~N[v	mille crepe		380	3.6	22.6	24.7	0.21	-1.107149659	-0.147294548	-0.792416078	-1.157618243	33.4698987	37.7371143
0059_0001	Brand24	^XhbN	lettuce dock		260	11.1	19.4	30	2.17	-0.63573717	-0.306008484	-0.687492038	-0.435404637	45.85527259	55.35778046
0059_0001	Brand24	À[ðÌ~N[v	Anno sweet potato mille crepe		412	3.9	19.7	31	0.2	-1.088293159	-0.291129053	-0.667695049	-1.161303006	35.38182805	41.16052945
0059_0001	Brand24	F{§YaIÌu	Kumamoto Japanese chestnut Mont Blanc		450	3	15.8	33.3	0.07	-1.144862658	-0.484561663	-0.622161975	-1.209204929	30.70584533	39.71820731
0059_0001	Brand24	S±²Th@å¤~[g`ag}gÌ\[X`	Whole Grain Sandwich - Soybean Meat - Japanese Tomato Sauce		360	12.9	10.3	40.3	2.42	-0.522598172	-0.75735124	-0.483583055	-0.343285555	43.36703046	57.27834705
0059_0001	Brand24	kC¹©Ú¿áÌ^g	Hokkaido Pumpkin Tart		390	4.5	19	38	0.2	-1.05058016	-0.325847726	-0.529116128	-1.161303006	38.00492724	45.47469415
0059_0002	Brand21	 ³èÆg}gÌA[IEI[I	Aglio Aglio with scallion and tomato		760	19.1	17	61.3	2.42	-0.132897181	-0.425043936	-0.067846292	-0.343285555	64.44741263	82.82692561
0059_0002	Brand21	GrÆA{JhÌWFmx[[	Shrimp and Avocado Genovese		800	16.4	14.2	65.3	2.17	-0.302605677	-0.563918631	0.011341663	-0.435404637	60.19712896	79.50722029
0059_0002	Brand21	N[~[{l[[	creamy Bolognese		810	20.2	18.4	76.4	2.97	-0.063756683	-0.355606589	0.231088237	-0.140623574	72.55373487	88.49796992
0059_0002	Brand21	NbNbV	Croque-Monsieur		300	9.2	9.1	28.2	1.51	-0.755161667	-0.816868966	-0.723126618	-0.678599015	33.51697351	44.26857962
0059_0002	Brand21	²ëÁÆèñ²ÌAbvpC	Apple pie with apples		490	3.1	13.9	48.3	0.23	-1.138577158	-0.578798062	-0.325207145	-1.150248716	35.6706678	47.11313797
0059_0002	Brand21	W{nE^XTh	jambon ham and lettuce sandwich		340	12.9	13.9	29	2.04	-0.522598172	-0.578798062	-0.707289027	-0.48330656	42.5304299	56.17338098
0059_0002	Brand21	VRL `xM[YN[x` [`R[ggp`	Chocolat Caramel		480	4	21.2	32.2	0.13	-1.08200766	-0.216731895	-0.643938663	-1.187096349	36.14057949	41.26449857
0059_0002	Brand21	X[NT[N[`[Y`f}[NYuREN[`[Ygp`	Smoked Salmon & Cream Cheese		540	10.7	8	43.3	1.58	-0.660879169	-0.871426882	-0.424192088	-0.652805672	39.79172148	52.55614711
0059_0002	Brand21	X[NnS[_`[Y	Smoked Ham & Gouda Cheese		400	17.5	8.6	34.2	1.64	-0.233465179	-0.841668019	-0.604344685	-0.630697092	44.92441165	59.33530644
0059_0002	Brand21	½ÁÕè^}ST_Th	Plenty of egg salad sandwiches		280	8.9	15.6	21	1.32	-0.774018167	-0.494481284	-0.865664936	-0.748609517	36.49988351	47.61361257
0059_0002	Brand21	`[YhbO	cheese dog		440	19.3	24.3	36.1	2.53	-0.120326181	-0.06297777	-0.566730407	-0.302753159	58.59813685	68.94759897
0059_0002	Brand21	`[YÆx[Ré J{i[	Carbonara with cheese and bacon		810	19	28.7	69.7	3.07	-0.139182681	0.155253893	0.098448413	-0.103775941	70.09542959	75.1856038
0059_0002	Brand21	ci^vi[h`F_[`[Y	Tuna Tapenade & Cheddar Cheese		470	20.9	19.7	34.6	1.63	-0.019758184	-0.291129053	-0.59642589	-0.634381855	59.23124433	72.66038379
0059_0002	Brand21	j [[N`[YP[L	New York cheesecake		470	8	32.8	28.3	0.42	-0.830587665	0.358606123	-0.721146919	-1.080238213	39.39090803	35.84746706
0059_0002	Brand21	pXg~r[tJ}x[`åtÌè`	Pastrami Beef & Camembert with Shiso Leaves		480	15.4	10.6	35.3	1.75	-0.365460676	-0.742471809	-0.582567998	-0.590164696	44.72018259	59.06556458
0059_0002	Brand21	v[hbO	plain dog		320	15.2	19.5	35.8	2.24	-0.378031675	-0.301048674	-0.572669504	-0.409611294	52.84944748	64.47417826
0059_0002	Brand21	x[OTh [Xgr[t	Bagel Sandwich Roast Beef		560	14.6	6.4	43.6	1.37	-0.415744675	-0.95078385	-0.418252992	-0.730185701	42.97332356	56.75834648
0059_0002	Brand21	x[A[hP[L	Berry Almond Cake		500	3.4	14.9	25.9	0.16	-1.119720659	-0.529199957	-0.768659692	-1.176042059	28.24472171	37.30508996
0059_0002	Brand21	~N[v	mille crepe		460	4.4	28.4	27.2	0.2	-1.05686566	0.140374461	-0.742923606	-1.161303006	35.25030627	33.13385269
0059_0002	Brand21	A`[YP[L	gelatin cheesecake		490	6.2	19.6	26.2	0.35	-0.943726663	-0.296088863	-0.762720595	-1.106031556	37.23191805	43.7254681
0059_0002	Brand21	Ø¡¹n[u`L5íÌ`[Y	Herb Chicken & 5 Cheese		500	23.7	12.5	43.6	1.87	0.156235812	-0.648235409	-0.418252992	-0.545947536	59.17678135	76.77521226
0059_0002	Brand21	úØèt`g[Xg	Thick sliced French toast		360	9.8	9	45.7	0.78	-0.717448668	-0.821828777	-0.376679316	-0.947586735	40.54288077	53.54826398
0059_0002	Brand21	YaIÌu	Japanese chestnut Mont Blanc		500	2.6	12	36.9	0.03	-1.170004658	-0.673034462	-0.550892816	-1.223943982	27.79534677	36.7115641
0059_0002	Brand21	£ËàCYµç·ÆåtÌ¾¾qpX^	pollack roe Pasta with Shirasu and Shiso Leaves from Seto Inland Sea		780	22.2	5.3	60.2	3.06	0.061953315	-1.005341766	-0.08962298	-0.107460704	56.49264698	71.00751279
0059_0002	Brand21	kC¹Y©Ú¿áÌpC	Hokkaido Pumpkin Pie		480	2.9	16.1	25.3	0.23	-1.151148158	-0.469682231	-0.780537885	-1.150248716	29.02300625	37.13142041
0059_0002	Brand21	æÒòpX^ÌJjg}gN[	Luxury Pasta with Crab Tomato Cream		960	17.3	17.3	74.6	3.78	-0.246036178	-0.410164505	0.195453657	0.157842253	62.1800939	75.86127081
0060_0001	Brand26	J^[iACX	Catalana ice cream		327.8	2.6	13.2	29.9	0.1	-1.170004658	-0.613516736	-0.689471737	-1.198150639	26.80838869	35.40800869
0060_0001	Brand26	J}x[RbP	camembert croquette		327.8	4.4	11.4	29.9	1.8	-1.05686566	-0.702793325	-0.689471737	-0.571740879	30.66412033	40.50058552
0060_0001	Brand26	©í½ê	chicken16	yakitori	327.8	9.9	26.5	10.8	2.5	-0.711163168	0.046138062	-1.067594221	-0.313807449	38.37087246	39.56156284
0060_0001	Brand26	©í	chicken skin	yakitori	327.8	8.7	26.2	0.8	1.8	-0.786589166	0.03125863	-1.265564107	-0.571740879	33.30533541	33.23522321
0060_0001	Brand26	«à(o[)	chicken13	yakitori	327.8	19.6	2.4	4.4	1.1	-0.101469682	-1.14917627	-1.194294948	-0.82967431	30.74175023	40.60311762
0060_0001	Brand26	«àÄ|²ÜûY¦|	grilled liver		327.8	19.5	17.3	2.9	5.5	-0.107755182	-0.410164505	-1.223990431	0.791621539	26.69963464	28.99935665
0060_0001	Brand26	Lxc·(å)	Cabbage (large)		327.8	3.9	0.5	18.1	4.3	-1.088293159	-1.24341267	-0.923076203	0.349449944	6.861471619	5.455602584
0060_0001	Brand26	Lxc·()	Cabbage (medium)		327.8	2.3	0.3	10.7	2.9	-1.188861157	-1.253332291	-1.06957392	-0.166416917	10.97536276	11.79087616
0060_0001	Brand26	Lxc·(){²Üû	Cabbage (medium) + sesame oil		327.8	2.3	5.3	10.7	2.9	-1.188861157	-1.005341766	-1.06957392	-0.166416917	15.57018391	17.85962833
0060_0001	Brand26	Lxc·(){²Üû	Cabbage (medium) + sesame oil		327.8	3.9	10.5	18.1	4.3	-1.088293159	-0.747431619	-0.923076203	0.349449944	16.05111391	17.59310692
0060_0001	Brand26	³³Ý	high-quality chicken breast meat	yakitori	327.8	20.1	0.6	0.1	0.5	-0.070042182	-1.238452859	-1.279422	-1.050760107	27.40993713	36.2025224
0060_0001	Brand26	³³Ýí³ÑÄ	Grilled Chicken with Wasabi		327.8	20.8	3.2	6.6	1.3	-0.026043683	-1.109497786	-1.150741573	-0.755979044	33.68139672	44.48574666
0060_0001	Brand26	¹¹è|K[bNüè|	chicken10	yakitori	327.8	14.3	9.6	0.5	1.3	-0.434601174	-0.792069914	-1.271503204	-0.755979044	29.75543063	39.3004055
0060_0001	Brand26	¿©ç±Ô½ê	chicken11	yakitori	327.8	14.6	7.1	4.5	1	-0.415744675	-0.916065177	-1.192315249	-0.866521943	29.27460854	38.66534485
0060_0001	Brand26	¿©ç±Ô	chicken7	yakitori	327.8	14.1	7	0.4	1	-0.447172174	-0.921024987	-1.273482903	-0.866521943	27.0965252	35.7885739
0060_0001	Brand26	`LìØ	fried chicken with vinegar and tartar sauce		327.8	14.5	29.3	26	2.3	-0.422030174	0.185012756	-0.766679993	-0.387502715	49.30339275	50.602526
0060_0001	Brand26	`W	salted Pacific cod entrails in spicy sauce		327.8	6	0.6	7	0.5	-0.956297662	-1.238452859	-1.142822778	-1.050760107	13.5201467	17.857152
0060_0001	Brand26	`RptF`` Y¦`	Chocolate parfait - with churro		327.8	4.2	12.7	31.6	0.9	-1.06943666	-0.638315788	-0.655816856	-0.903369575	32.24942045	42.5944197
0060_0001	Brand26	Â­Ë½ê	chicken15	yakitori	327.8	14.5	13.4	18.7	1.5	-0.422030174	-0.603597115	-0.91119801	-0.682283778	40.15622405	53.03757515
0060_0001	Brand26	Â­Ë`[YÄ	chicken14	yakitori	327.8	17.3	17	17.7	1.4	-0.246036178	-0.425043936	-0.930994999	-0.719131411	46.35854661	58.93549623
0060_0001	Brand26	Â­Ë	chicken grunt	yakitori	327.8	13.9	12.8	14.1	1	-0.459743174	-0.633355978	-1.002264158	-0.866521943	37.21879811	49.15787898
0060_0001	Brand26	gLÌg	Deep-fried chicken		327.8	28.3	7.9	37.8	6	0.445368806	-0.876386692	-0.533075526	0.975859703	37.69758396	37.72342082
0060_0001	Brand26	ÆèÑ	rice cooked with chicken		327.8	15.4	3.8	95.4	3.5	-0.365460676	-1.079738923	0.607231022	0.05466888	57.10247101	66.77450867
0060_0001	Brand26	ÆèG	rice gruel containing chicken		327.8	13	7.6	30.3	5.3	-0.516312672	-0.891266124	-0.681552941	0.717926273	21.63168024	24.96381254
0060_0001	Brand26	ÆèV|~÷\[XY¦|	Chicken tempura - with ume plum sauce		327.8	12.7	11.5	20.9	2	-0.535169172	-0.697833514	-0.867644635	-0.498045613	37.12089482	49.02857017
0060_0001	Brand26	Æèßñ	chicken noodle soup		327.8	12.3	6.7	43.1	7.3	-0.560311171	-0.935904419	-0.428151486	1.454878931	11.03005946	10.96139393
0060_0001	Brand26	n[g½ê	chicken17	yakitori	327.8	9.1	6.7	1.8	0.6	-0.761447167	-0.935904419	-1.245767119	-1.013912474	21.51140603	28.41185497
0060_0001	Brand26	n[g|K[bNüè|	Heart Salt with Garlic	yakitori	327.8	8.9	6.7	0.2	0.6	-0.774018167	-0.935904419	-1.277442301	-1.013912474	20.69160337	27.32907525
0060_0001	Brand26	s[}÷l|||¡|	Stuffed green bell pepper with ponzu		327.8	6	5.3	9.5	1.1	-0.956297662	-1.005341766	-1.093330306	-0.82967431	19.43900638	25.67466903
0060_0001	Brand26	Ð´Èñ±Â	chicken9	yakitori	327.8	6	0.2	0.3	1.2	-0.956297662	-1.258292101	-1.275462602	-0.792826677	11.37770293	15.02745312
0060_0001	Brand26	Ð´Èñ±Âg	fried knee cartilage		327.8	6.2	7.7	10.1	1.6	-0.943726663	-0.886306314	-1.081452113	-0.645436145	22.09752037	29.18598362
0060_0001	Brand26	ÓñíèRðÌSÂÄ	Roasted fluffy yams		327.8	6.3	6.5	23	2	-0.937441163	-0.94582404	-0.826070959	-0.498045613	25.84297866	34.13291352
0060_0001	Brand26	|egtC	fried potato		327.8	2.3	10.3	25.8	0.7	-1.188861157	-0.75735124	-0.77063939	-0.977064841	25.70372753	33.94899328
0060_0001	Brand26	zË¬·||	Hormone Negimasu Ponzu		327.8	8.5	3	2.8	1.1	-0.799160166	-1.119417407	-1.22597013	-0.82967431	17.77928673	23.48254295
0060_0001	Brand26	Ý½ê(àà÷)	chicken12	yakitori	327.8	15.9	9.3	4.5	1.3	-0.334033176	-0.806949345	-1.192315249	-0.755979044	32.81029784	43.33521587
0060_0001	Brand26	ÞËM°Ä@XpCX	chicken6	yakitori	327.8	27.2	5.2	4.1	2.6	0.376228307	-1.010301576	-1.200234045	-0.276959816	42.05569907	48.77842069
0060_0001	Brand26	ÞËM°Ä@½ê	chicken4	yakitori	327.8	27	5.2	3	1.9	0.363657308	-1.010301576	-1.222010732	-0.534893246	41.41929782	48.24550792
0060_0001	Brand26	ÞËM°Ä@	chicken5	yakitori	327.8	27.6	5.3	8.6	1.5	0.401370307	-1.005341766	-1.111147596	-0.682283778	44.26404446	51.07989347
0060_0001	Brand26	ÞË÷¾¾}l[YÄ	Baked chicken with pollack roe mayonnaise		327.8	19.7	9.9	1.2	1.4	-0.095184182	-0.777190482	-1.257645312	-0.719131411	36.57667202	48.30977108
0060_0001	Brand26	à¿à¿`[YÄ	Baked sticky rice cake with cheese		327.8	3.1	2.5	32.8	0.5	-1.138577158	-1.14421646	-0.63206047	-1.050760107	21.35237807	28.20181388
0060_0001	Brand26	ààM°Ä@XpCX	chicken3	yakitori	327.8	19.9	11.6	3.9	2.7	-0.082613182	-0.692873704	-1.204193443	-0.240112183	39.36219696	51.08711473
0060_0001	Brand26	ààM°Ä@½ê	chicken1	yakitori	327.8	20.6	11.8	9.6	1.9	-0.038614683	-0.682954083	-1.091350607	-0.534893246	42.45197937	56.06976502
0060_0001	Brand26	ààM°Ä@	chicken2	yakitori	327.8	19.9	11.6	2.9	2	-0.082613182	-0.692873704	-1.223990431	-0.498045613	38.99539415	51.50437315
0060_0001	Brand26	â°ñÈñ±Â	chicken8	yakitori	327.8	7.6	3.2	0.1	0.6	-0.855729665	-1.109497786	-1.279422	-1.013912474	15.92458029	21.03288205
0060_0001	Brand26	¾êL [	cucumber with a salty sauce		327.8	1.9	3.5	5	5.2	-1.214003157	-1.094618355	-1.182416755	0.68107864	-3.660421026	-8.441512624
0060_0001	Brand26	øÄ|ÊÀÆÉñÉ­Ì|¡|	Beef skewers with fruit and garlic		327.8	7.2	6.8	2.7	0.7	-0.880871664	-0.930944608	-1.227949829	-0.977064841	19.72070252	26.04672792
0060_0001	Brand26	sF¡ACX	Kyoto Uji green tea ice cream		327.8	2.9	4.8	31.8	0.1	-1.151148158	-1.030140818	-0.651857458	-1.198150639	20.13539174	26.59444154
0060_0001	Brand26	{n~|~÷Y¦|	Chicken with ume plum paste	yakitori	327.8	10.3	4.7	0.7	1.4	-0.686021168	-1.035100629	-1.267543806	-0.719131411	20.6675034	27.29724447
0060_0001	Brand26	{n~¡XÄ	Grilled Chicken with Miso Sauce	yakitori	327.8	10.2	4.7	0.3	0.1	-0.692306668	-1.035100629	-1.275462602	-1.198150639	16.99071933	22.44101817
0060_0001	Brand26	û {	chaffinch		327.8	12.3	21.8	3.2	5.3	-0.560311171	-0.186973032	-1.218051335	0.717926273	22.67561118	19.8733268
0060_0001	Brand26	Yå¤Ì½Ê«·âÁ±	hot tofu		327.8	9.6	6.7	8.4	0.8	-0.730019667	-0.935904419	-1.115106993	-0.940217208	24.51459997	32.37841628
0060_0001	Brand26	¨«È²ACX	brown sugar syrup green tea soybean flour ice cream		327.8	2.9	5.8	25.4	0.8	-1.151148158	-0.980542713	-0.778558186	-0.940217208	22.12042183	29.21623144
0060_0001	Brand26	t«ÜÂÎÌXpCXÄ	chicken18		327.8	25.6	1.4	0.6	1.3	0.27566031	-1.198774375	-1.269523505	-0.755979044	35.41647992	42.47053748
0060_0001	Brand26	»¸è(»Ì)	Gizzard	yakitori	327.8	12.1	0.9	0.1	0.7	-0.572882171	-1.223573428	-1.279422	-0.977064841	19.05162102	25.16301783
0060_0001	Brand26	Op(Úñ¶è)	Bonjiri	yakitori	327.8	7.2	16.3	0.1	1.4	-0.880871664	-0.45976261	-1.279422	-0.719131411	27.49717538	34.873382
0060_0001	Brand26	}¤	edamame		327.8	7.8	3.5	7.5	0.3	-0.843158665	-1.094618355	-1.132924283	-1.124455373	17.09936621	22.58451689
0060_0001	Brand26	èHæ	chicken wing	yakitori	327.8	11.1	6.2	0.1	1.5	-0.63573717	-0.960703471	-1.279422	-0.682283778	22.75754067	30.05772585
0060_0001	Brand26	ÄÆè¥	bowl of rice topped with boiled chicken and vegetables		327.8	16.6	7.1	72.9	2.6	-0.290034677	-0.916065177	0.161798777	-0.276959816	56.69310247	74.8791689
0060_0001	Brand26	e{àtèÄ|||¡|	Seared Chicken -Salted and Ponzu-flavored		327.8	9.2	8.5	6.2	1.8	-0.755161667	-0.846627829	-1.158660369	-0.571740879	24.89593309	32.88207379
0060_0001	Brand26	eÒ|[N\[Z[WøÄ	Grilled Coarsely Ground Pork Sausage Skewers		327.8	7.3	15.9	6.8	1.8	-0.874586164	-0.479601852	-1.146782175	-0.571740879	29.70362761	38.27312221
0060_0001	Brand26	´IË¬±ñÔ	leek Salted Kelp		327.8	3.3	6.2	6.9	1.6	-1.126006159	-0.960703471	-1.144802476	-0.645436145	16.1679918	21.35437533
0060_0001	Brand26	ØoøÄ	Roasted pork		327.8	7.2	12.2	0.1	0.8	-0.880871664	-0.663114841	-1.279422	-0.940217208	23.72942204	31.34136824
0060_0001	Brand26	²Íñ(¡X`t)	rice (with miso soup)		327.8	7.9	1.7	85.3	1.8	-0.836873165	-1.183894944	0.407281436	-0.571740879	46.14711082	60.80488434
0060_0001	Brand26	kC¹Ya|eg³ç¾	Hokkaido Japanese Potato Sarada		327.8	4.1	18.7	26.6	2.3	-1.07572216	-0.340727158	-0.754801799	-0.387502715	35.81273268	42.94341051
0060_0001	Brand26	¡tÏÊq	boiled egg seasoned with soy sauce		327.8	14.4	9.9	3.8	2.2	-0.428315674	-0.777190482	-1.206173141	-0.424350348	31.35802826	41.41708589
0063_0001	Brand6	IWi`L	Original Chicken		250	18.3	14.7	7.9	1.7	-0.18318118	-0.539119578	-1.125005488	-0.608588512	41.81485209	55.22825945
0063_0001	Brand6	J[lNXs[	kernel crispy		230	9.5	7.2	6.9	1	-0.736305167	-0.911105366	-1.144802476	-0.866521943	24.30741879	32.10477533
0063_0001	Brand6	R[X[l	Coleslaw M		260	1.6	11.5	10.4	0.9	-1.232859656	-0.697833514	-1.075513016	-0.903369575	20.34250775	26.86799641
0063_0001	Brand6	R[X[r	Coleslaw S		230	1	7.1	6.4	0.5	-1.270572655	-0.916065177	-1.154700971	-1.050760107	13.45037866	17.7650037
0063_0001	Brand6	`LtBTh	chicken fillet sandwich		390	19.5	21.8	34.1	2.7	-0.107755182	-0.186973032	-0.606324384	-0.240112183	58.09744938	69.36298913
0063_0001	Brand6	Äèâ«cCX^[	Teriyaki Twister		340	14.5	20.9	35.9	2.7	-0.422030174	-0.231611327	-0.570689805	-0.240112183	52.9347406	62.5441818
0063_0001	Brand6	iQbg 5s[X	Nuggets 5pcs.		400	13.9	13.9	10.6	1	-0.459743174	-0.578798062	-1.071553618	-0.866521943	36.94584892	48.79737289
0063_0001	Brand6	rXPbg	cookie		230	3.2	11.1	21.7	0.9	-1.132291658	-0.717672756	-0.851807044	-0.903369575	25.98313907	34.31803472
0063_0001	Brand6	tCh|eg k	French Fries L		330	5.3	15.5	57.4	2.4	-1.000296161	-0.499441094	-0.145054548	-0.350655082	45.56708271	59.71077144
0063_0001	Brand6	tCh|eg r	French Fries S		230	2.6	7.8	28.7	1.2	-1.170004658	-0.881346503	-0.713228123	-0.792826677	24.81942234	32.78101985
0063_0001	Brand6	tCh|eg {bNX	French Fries Box		650	12.3	36.1	133.5	5.6	-0.560311171	0.52227987	1.361496291	0.828469172	56.64602756	29.35409507
0063_0001	Brand6	ybp[}cCX^[	Pepper Mayo Twister		340	14.2	20.5	32.4	2.5	-0.440886674	-0.251450569	-0.639979265	-0.313807449	51.30155352	61.28882403
0063_0001	Brand6	ÈµP^bL[	boneless Kentucky		250	15.7	10.8	11	1.9	-0.346604176	-0.732552188	-1.063634823	-0.534893246	36.34004432	47.99723772
0063_0001	Brand6	a`LJcTh	Japanese-style chicken cutlet sandwich		390	18.7	26	40.7	2.2	-0.15803918	0.021339009	-0.475664259	-0.424350348	59.58667533	68.18986601
0064_0001	Brand9	ACXLe@l	Iced Caramel Latte M		260	6	6.7	21.2	0.2	-0.956297662	-0.935904419	-0.861705538	-1.161303006	22.28626612	29.43527541
0064_0001	Brand9	GO`iGbO`[Yo[K[j	egg cheeseburger		200	22.3	18.9	31	2.1	0.068238814	-0.330807537	-0.667695049	-0.46119798	58.8060099	73.06974261
0064_0001	Brand9	GbO}bN}tB	Egg Muffin		200	19.2	13.5	27.1	1.6	-0.126611681	-0.598637304	-0.744903305	-0.645436145	48.80284071	64.4578616
0064_0001	Brand9	¦ÑtBI	filet of shrimp		390	12.5	17.4	47.7	2.3	-0.547740172	-0.405204694	-0.337085338	-0.387502715	52.14018099	66.08626852
0064_0001	Brand9	O@NunEX	Grand Clubhouse		490	26.5	30.7	36.8	2.7	0.332229808	0.254450103	-0.552872515	-0.240112183	67.21238343	66.00059043
0064_0001	Brand9	O@NunEX@K[bNybp[	Gran Clubhouse Garlic Pepper		390	19.9	21.7	38.9	2.1	-0.082613182	-0.191932843	-0.511298839	-0.46119798	60.32393919	73.20541901
0064_0001	Brand9	O@x[R`[Y	Gran Bacon and Cheese		390	27.3	26.6	35.5	2.9	0.382513807	0.051097872	-0.5786086	-0.166416917	67.69478131	68.54371204
0064_0001	Brand9	Xp`LiXpCV[`Lo[K[j	Spicy Chicken Burger		200	14.2	20.2	38.1	2.5	-0.440886674	-0.26633	-0.52713643	-0.313807449	53.17177814	64.05028115
0064_0001	Brand9	\[Z[WGbO}tB	sausage and egg muffin		250	21.5	30.6	27.3	2	0.017954816	0.249490292	-0.740943907	-0.498045613	57.93237179	60.42164144
0064_0001	Brand9	\[Z[W}tB	sausage muffin		110	15	25.1	27.2	1.8	-0.390602675	-0.023299285	-0.742923606	-0.571740879	50.32585151	57.05072186
0064_0001	Brand9	_u`[Yo[K[	double cheeseburger		340	26.5	25	31.4	2.9	0.332229808	-0.028259096	-0.659776254	-0.166416917	65.25921717	68.49940147
0064_0001	Brand9	`[Yo[K[	cheeseburger		140	15.8	13.4	30.8	1.9	-0.340318676	-0.603597115	-0.671654447	-0.534893246	46.10850608	60.89923578
0064_0001	Brand9	`L`[i`L`[Yo[K[j	Chicken Cheeseburger		200	17.1	23	39.2	2.7	-0.258607178	-0.127455306	-0.505359742	-0.240112183	57.17312588	67.74162263
0064_0001	Brand9	`LNXv	chicken crisp		110	14	15.5	37.7	2.2	-0.453457674	-0.499441094	-0.535055225	-0.424350348	48.47300698	63.54886083
0064_0001	Brand9	`LNXv}tB	Chicken Crisp Muffins		140	15.2	17.3	37	2.1	-0.378031675	-0.410164505	-0.548913117	-0.46119798	51.26788955	65.05553766
0064_0001	Brand9	`LtBI	chicken filet		360	20	21.9	47.3	2.9	-0.076327682	-0.182013222	-0.345004134	-0.166416917	63.52154189	74.72357796
0064_0001	Brand9	`L}bNiQbg@1Ts[X	Chicken Nuggets 15pcs.		580	47.3	51.6	39.2	3.9	1.639613779	1.291050499	-0.505359742	0.202059412	45.30397054	12.36338185
0064_0001	Brand9	`L}bNiQbg@Ts[X	Chicken Nuggets 5pcs.		200	15.8	17.2	13.1	1.3	-0.340318676	-0.415124315	-1.022061147	-0.755979044	43.10816037	54.39969796
0064_0001	Brand9	Äèâ«`LtBI	Teriyaki Chicken Fillet		370	20.2	23.2	52.4	3.1	-0.063756683	-0.117535685	-0.244039491	-0.092721651	64.94243362	75.05525235
0064_0001	Brand9	Äèâ«}bNo[K[	Teriyaki Burger		340	15.5	30.2	36.4	2.1	-0.359175176	0.22965105	-0.56079131	-0.46119798	54.28273277	56.08676798
0064_0001	Brand9	no[K[	hamburger		110	12.8	9.4	30.3	1.4	-0.528883672	-0.801989535	-0.681552941	-0.719131411	38.75547545	51.18749311
0064_0001	Brand9	rbOubht@XginbV |egÜÞj	Big Bread Fast (includes hash browns)		400	26.3	42.8	39.9	2.4	0.319658809	0.854587174	-0.49150185	-0.350655082	56.99708682	53.71777986
0064_0001	Brand9	rbOubht@XgfbNXinbV |egÜÞj	Big Bread Fast Deluxe (includes hash browns)		600	34.2	51.4	92.7	4.2	0.816213298	1.281130878	0.553779152	0.312602311	64.57751955	50.70135676
0064_0001	Brand9	rbN}bN	big mac		390	26	28.3	41.8	2.6	0.300802309	0.135414651	-0.453887571	-0.276959816	68.49167103	72.23764686
0064_0001	Brand9	tBItBbV	Filet-O-Fish		340	14.4	13.9	35.8	1.6	-0.428315674	-0.578798062	-0.572669504	-0.645436145	46.77157518	61.77500481
0064_0001	Brand9	x[RGbO}bNTh	bacon and egg Sandwich		200	15.9	13.2	28.1	1.6	-0.334033176	-0.613516736	-0.725106316	-0.645436145	45.05080472	59.50224399
0064_0001	Brand9	x[R^Xo[K[	bacon lettuce burger		360	17.7	20.8	29.1	2.1	-0.220894179	-0.236571137	-0.705309328	-0.46119798	54.16717193	65.07367819
0064_0001	Brand9	zbgP[L	pancake		300	8	8.6	52.7	1.8	-0.830587665	-0.841668019	-0.238100395	-0.571740879	40.64665138	53.68532223
0064_0001	Brand9	|eiQå	Potenage University		500	38.2	60.3	90.4	3.6	1.067633292	1.722554013	0.508246078	0.091516513	59.65141607	40.69481752
0064_0001	Brand9	|eiQÁå	Potenage Extra Large		800	60.6	103.4	167.7	6	2.47558526	3.860232341	2.038553304	0.975859703	-15.2149603	-95.42567254
0064_0001	Brand9	}N|ix[R}bN|[Nj	Bacon Pork		200	17.2	23.7	34.3	2.3	-0.252321678	-0.092736633	-0.602364987	-0.387502715	55.49225117	65.57365464
0064_0001	Brand9	}bNVFCNRXgx[@l	Shake R Strawberry M		200	7.2	3.2	72.2	0.5	-0.880871664	-1.109497786	0.147940884	-1.050760107	41.22250601	54.44590004
0064_0001	Brand9	}bNVFCNR`R[g@l	Shake R Chocolate M		200	7.9	3.8	72.3	0.7	-0.836873165	-1.079738923	0.149920583	-0.977064841	43.30849913	57.20103999
0064_0001	Brand9	}bNVFCNRoj@l	Shake R Vanilla M		200	7.2	3.2	71.7	0.5	-0.880871664	-1.109497786	0.13804239	-1.050760107	41.0391046	54.20366695
0064_0001	Brand9	}bOhg\[Z[W	Drittles sausage		150	10.4	23.8	41.9	2.5	-0.679735669	-0.087776822	-0.451907873	-0.313807449	50.36073532	58.67467129
0064_0001	Brand9	}bNhg\[Z[WGbO	Doolittle sausage and eggs		300	20.3	33.2	42.4	3	-0.057471183	0.378445365	-0.442009378	-0.129569284	59.74860584	59.1286279
0064_0001	Brand9	}bNhgx[RGbO	Doolittle bacon and eggs		300	15.7	18.1	42.4	2.6	-0.346604176	-0.370486021	-0.442009378	-0.276959816	54.56609151	68.44073958
0064_0001	Brand9	}bNtC|eg@k	Fried Potato L		330	6.7	25.9	64.3	1.1	-0.912299163	0.016379199	-0.008455326	-0.82967431	54.26813248	61.28661106
0064_0001	Brand9	}bNtC|eg@l	Fried Potato M		280	5.3	20.6	51	0.8	-1.000296161	-0.246490758	-0.271755276	-0.940217208	47.759228	56.61018801
0064_0001	Brand9	}bNt[[R´IIR	Flurry R Super Oreo R		290	8.1	10.5	53.2	0.7	-0.824302165	-0.747431619	-0.228201901	-0.977064841	42.6925439	56.38749806
0064_0001	Brand9	K}tB	mega muffin		350	29.7	49.7	31.2	3.4	0.533365804	1.196814099	-0.663735652	0.017821247	48.6937747	33.91424962
0064_0001	Brand9	btR[@Xgx[	Waffle cone Strawberry		200	5.5	5.4	46.7	0.3	-0.987725162	-1.000381955	-0.356882327	-1.124455373	30.54550973	40.34392691
0064_0001	Brand9	btR[@`RA[h	Waffle cone chocolate & almond		200	6	10.6	44	0.3	-0.956297662	-0.742471809	-0.410334196	-1.124455373	34.91605152	46.11645518
0064_0001	Brand9	{GO`	double whelk (esp. Neptunea and Buccinum spp.)		300	30	26.5	31	2.4	0.552222303	0.046138062	-0.667695049	-0.350655082	69.18856373	69.19016309
0064_0001	Brand9	{¦ÑtBI	double filet of shrimp		490	19.4	25.5	62.8	3.3	-0.114040681	-0.003460043	-0.038150809	-0.019026385	66.46006871	74.26808985
0064_0001	Brand9	{O@K[bNybp[	Double Gran Garlic Pepper		490	33.3	34.2	38.9	2.5	0.759643799	0.428043471	-0.511298839	-0.313807449	68.84236222	63.67156743
0064_0001	Brand9	{O@NunEX	Double Grand Clubhouse		590	26.5	30.7	36.8	2.7	0.332229808	0.254450103	-0.552872515	-0.240112183	67.21238343	66.00059043
0064_0001	Brand9	{O@x[R`[Y	Double Grand Bacon and Cheese		490	40.6	39.1	35.5	3.3	1.218485288	0.671074185	-0.5786086	-0.019026385	61.04414562	41.45881916
0064_0001	Brand9	{Xp`L	double spaghetti		300	23.2	28.7	48	3.8	0.124808313	0.155253893	-0.331146242	0.165211779	62.04322814	63.93514193
0064_0001	Brand9	{_u`[Yo[K[	double cheeseburger		440	42	40.1	31.4	3.6	1.306482286	0.72067229	-0.659776254	0.091516513	56.57312755	33.40014672
0064_0001	Brand9	{`[Yo[K[	double cheeseburger		240	23.5	21	30.8	2.3	0.143664813	-0.226651516	-0.671654447	-0.387502715	61.54536317	73.74193402
0064_0001	Brand9	{`L`[	double thichichi (mahjong)		300	26.1	31.6	49.1	4	0.307087809	0.299088397	-0.309369554	0.238907045	63.60394619	59.14472929
0064_0001	Brand9	{`LNXv	double chicken crisp		210	23	24	47.6	3.4	0.112237313	-0.077857201	-0.339065037	0.017821247	64.39447195	73.05288083
0064_0001	Brand9	{`LtBI	Double Chicken Fillet		460	34.8	34.7	64.4	4.5	0.853926297	0.452842523	-0.006475627	0.42314521	67.49554025	58.28581233
0064_0001	Brand9	{Äèâ«`LtBI	Double Teriyaki Chicken Fillet		470	35.3	36.1	76	5.3	0.885353796	0.52227987	0.223169441	0.717926273	65.00213679	54.83875564
0064_0001	Brand9	{Äèâ«}bNo[K[	Double Teriyaki McBurger		440	25.8	50	44.1	3.3	0.288231309	1.21169353	-0.408354498	-0.019026385	49.29065849	40.70146256
0064_0001	Brand9	{no[K[	double hamburger		210	20.6	16.9	30.3	1.8	-0.038614683	-0.430003747	-0.681552941	-0.571740879	54.73151517	70.11572851
0064_0001	Brand9	{rbN}bN	Double Big Mac		490	41.4	43.4	41.8	3.3	1.268769287	0.884346037	-0.453887571	-0.019026385	59.40345716	38.06129368
0064_0001	Brand9	{tBItBbV	Filet-O-Fish		440	22.7	18.6	45	2.1	0.093380814	-0.345686968	-0.390537208	-0.46119798	64.13139632	80.46753659
0064_0001	Brand9	{x[R^Xo[K[	double bacon lettuce burger		460	25.5	28.4	29.1	2.5	0.26937481	0.140374461	-0.705309328	-0.313807449	63.25097993	65.96355156
0064_0001	Brand9	{}N|	Double McPo		300	27.2	43.5	35.5	2.9	0.376228307	0.889305848	-0.5786086	-0.166416917	55.78801118	48.0313297
0066_0001	Brand1	8ÔéLq@6Â	gyoza 6pcs.		275	5.7	17.4	18.1	0.9	-0.975154162	-0.405204694	-0.923076203	-0.903369575	33.36360051	41.28651899
0066_0001	Brand1	8ÔéLqq_ur12Â	gyoza (double) 12 pcs.		528	11.3	28.9	36.2	1.8	-0.62316617	0.165173514	-0.564750708	-0.571740879	49.31809098	51.10743931
0066_0001	Brand1	8ÔéLqqÁ·r18Â	gyoza (extra large) 18 pcs.		792	17	40.3	54.3	2.7	-0.264892678	0.730591911	-0.206425213	-0.240112183	53.74576375	53.90536225
0066_0001	Brand1	¨qlç[ßñiW [Xt«j	kid's Ramen (with juice)		308	10.4	5	58.5	4	-0.679735669	-1.020221197	-0.123277861	0.238907045	35.4336466	43.19318657
0066_0001	Brand1	¨qlç[ßñZbgiW [XA|egt«j	kid's Ramen Set (with juice and fries)		418	12.1	14.5	74.3	4.4	-0.572882171	-0.549039199	0.189514561	0.386297577	49.20821243	61.38637052
0066_0001	Brand1	¿á µã¤ßñiÝû¡j	Cha Shu Mian (Soy Sauce Flavor)		825	23.5	14.2	79.6	8.4	0.143664813	-0.563918631	0.294438601	1.860202893	36.84408196	43.97934421
0066_0001	Brand1	tCh|eg	French fries		220	5	27.2	45.3	1.5	-1.019152661	0.080856735	-0.384598111	-0.682283778	45.31907473	47.88899063
0066_0001	Brand1	~jàuÑ	Mini Fried Rice		319	8.7	13.7	47.9	2.2	-0.786589166	-0.588717683	-0.333125941	-0.424350348	44.38792899	58.62673036
0066_0001	Brand1	CX¬iÐ¨tj	Rice small (with pickles)		110	4.2	0.6	52.1	0.9	-1.06943666	-1.238452859	-0.249978588	-0.903369575	28.64941094	37.83959578
0066_0001	Brand1	CXåiÐ¨tj	Rice large (with pickles)		220	10.3	1.5	129.2	0.9	-0.686021168	-1.193814565	1.276369239	-0.903369575	59.65237936	55.1942233
0066_0001	Brand1	CXiÐ¨tj	Rice medium (with pickles)		165	7.7	1.1	95.7	0.9	-0.849444165	-1.213653807	0.613170118	-0.903369575	49.17756338	59.76900022
0066_0001	Brand1	{Ìg°	Fried Chicken		440	23.4	31.9	22	2.8	0.137379313	0.313967829	-0.845867947	-0.20326455	57.07071334	56.47226613
0066_0001	Brand1	{Ìg°q_ur	Fried chicken Double		858	46.7	63.7	44	3.7	1.60190078	1.89118757	-0.410334196	0.128364146	38.00935287	2.728789905
0066_0001	Brand1	tª«@2{	2 spring rolls		308	5.2	16.3	16	0.9	-1.006581661	-0.45976261	-0.964649879	-0.903369575	31.00015857	39.50005541
0066_0001	Brand1	tª«q_ur4{	4 spring rolls		594	10.4	32.6	32	1.8	-0.679735669	0.348686502	-0.647898061	-0.571740879	44.95578651	43.19745247
0066_0001	Brand1	¬³ÈìØç[ßñ(Ë1/2j Æñ±Â	Small vegetable ramen (1/2 noodle) Pork bone		561	14.5	20.7	47.4	6.3	-0.422030174	-0.241530948	-0.343024435	1.086402602	34.62318747	35.65345779
0066_0001	Brand1	¬³ÈìØç[ßñ(Ë1/2j o^[¡	Small vegetable ramen (1/2 noodle) with butter		561	10.8	26.4	46.1	7.2	-0.654593669	0.041178251	-0.36876052	1.418031298	23.69287102	16.68961509
0066_0001	Brand1	¬³ÈìØç[ßñ(Ë1/2j 	Small vegetable ramen (1/2 noodle) Salt		561	12.2	17.8	46.1	7.1	-0.566596671	-0.385365452	-0.36876052	1.381183665	23.5799533	24.27206579
0066_0001	Brand1	¬³ÈìØç[ßñ(Ë1/2j Ýû	Small vegetable ramen (1/2 noodle) Soy sauce		561	14.8	17.8	49.2	6.1	-0.403173675	-0.385365452	-0.307389855	1.012707336	34.57218574	38.79039683
0066_0001	Brand1	¬³ÈìØç[ßñ(Ë1/2j ¡X@	Small vegetable ramen (1/2 noodle) Miso		561	14.8	20.4	52.2	6.1	-0.403173675	-0.256410379	-0.247998889	1.012707336	38.06190118	40.24379532
0066_0001	Brand1	SXËiÓ¡j	Sesame-flavored Sesame Seasoned Noodles		836	30.9	41.7	88.4	9.4	0.608791802	0.800029258	0.468652101	2.228679222	36.41274033	15.58505782
0066_0001	Brand1	ØË	Chinese-style noodles		583	17.7	8	79.1	8	-0.220894179	-0.871426882	0.284540106	1.712812362	26.93935896	31.9740934
0066_0001	Brand1	ËiPÊj	Chinese noodles (1 ball)		726	17.6	32.5	82.8	6.1	-0.227179679	0.343726692	0.357788964	1.012707336	50.90197543	47.44416711
0066_0001	Brand1	ËiQÊj	Chinese noodles (2 balls)		924	29.3	51.2	159	10.9	0.508223804	1.271211257	1.866319502	2.781393716	18.68065079	-32.96804885
0066_0001	Brand1	ËÈµìØç[ßñiìØX[vj@Æñ±Â	Vegetable ramen without noodles (vegetable soup) Pork bone		561	9.3	19.8	12.2	5.5	-0.748876167	-0.286169242	-1.039878436	0.791621539	20.52948553	17.81556525
0066_0001	Brand1	ËÈµìØç[ßñiìØX[vj@o^[¡	Vegetable ramen noodles without noodles (vegetable soup) with butter flavor		561	5.6	35.7	10.9	6.5	-0.981439662	0.502440628	-1.065614522	1.160097868	4.882195346	-13.33788107
0066_0001	Brand1	ËÈµìØç[ßñiìØX[vj@	Vegetable ramen noodles without noodles (vegetable soup) Salt		561	6.9	17	10.9	6.3	-0.899728164	-0.425043936	-1.065614522	1.086402602	9.222758014	6.280356316
0066_0001	Brand1	ËÈµìØç[ßñiìØX[vj@Ýû	Vegetable ramen noodles without noodles (vegetable soup), soy sauce		561	9.5	17	14	5.3	-0.736305167	-0.425043936	-1.004243857	0.717926273	20.21499045	20.79868736
0066_0001	Brand1	ËÈµìØç[ßñiìØX[vj@¡X	Vegetable Ramen without Noodles (Vegetable Soup) Miso		561	9.5	19.5	16.9	5.3	-0.736305167	-0.301048674	-0.94683259	0.717926273	23.57612918	22.20363923
0066_0001	Brand1	ìØ±­|ç[ßñiÆñ±ÂÝû¡j	Vegetable Koku-Yami Ramen (Tonkotsu Soy Sauce Flavor)		770	25.5	53.9	89	9.5	0.26937481	1.40512614	0.480530294	2.265526855	19.49807919	-0.124422047
0066_0001	Brand1	ìØ¿á µã¤ßñ@Æñ±Â	Vegetable Chaashu-men Pork bone		891	26.9	28.8	84.1	9.7	0.357371808	0.160213703	0.38352505	2.339222121	39.31326998	28.10124514
0066_0001	Brand1	ìØ¿á µã¤ßñ@	Vegetable Chaashu-men Salt		891	23.6	24.9	82.4	11	0.149950313	-0.033218906	0.349870169	2.818241349	25.97118563	20.28885982
0066_0001	Brand1	ìØ¿á µã¤ßñ@Ýû	Vegetable Chaashu-men (Soy Sauce)		891	27.2	24.9	86.6	9.3	0.376228307	-0.033218906	0.433017521	2.19183159	43.31053733	36.87778969
0066_0001	Brand1	ìØ¿á µã¤ßñ@¡X	Vegetable Chaashu-men with Miso paste		891	27.4	28.5	91	9.4	0.388799307	0.145334272	0.520124272	2.228679222	44.47466709	31.60656355
0066_0001	Brand1	ìØç[ßñ@Æñ±Â	Vegetable Ramen Pork bone		649	21	22.5	83.5	9.2	-0.013472684	-0.152254359	0.371646857	2.154983957	35.63570662	36.99077378
0066_0001	Brand1	ìØç[ßñ@o^[¡	Vegetable ramen noodles with butter		649	16.4	37.3	81.8	10.8	-0.302605677	0.581797596	0.337991976	2.744546083	12.63875911	-3.093159524
0066_0001	Brand1	ìØç[ßñ@	Vegetable Ramen Shio		649	17.7	18.7	81.7	10.5	-0.220894179	-0.340727158	0.336012277	2.634003185	20.65794422	19.32035652
0066_0001	Brand1	ìØç[ßñ@Ýû	Vegetable Ramen Soy Sauce		649	21.3	18.7	85.9	8.9	0.005383816	-0.340727158	0.419159629	2.044441058	37.31457516	40.88409755
0066_0001	Brand1	ìØç[ßñ@¡X	Vegetable Ramen with Miso		649	21.5	22.3	90.3	9	0.017954816	-0.16217398	0.50626638	2.081288691	40.07770267	40.29000683
0066_0001	Brand1	ìØSXËiÓ¡j	Vegetable noodle soup (sesame flavored)		924	32.8	56.3	94.2	9.4	0.728216299	1.524161592	0.583474635	2.228679222	25.1233189	-2.135698509
0066_0001	Brand1	àuÑ@åiX[vt«j	Fried rice, large (with soup)		946	27.1	41.2	144.7	7.3	0.369942808	0.775230206	1.583222564	1.454878931	55.1314214	18.55940647
0066_0001	Brand1	àuÑiX[vt«j	Fried rice with soup		638	18.4	27.5	96.9	5.4	-0.17689568	0.095736167	0.636926505	0.754773906	63.46631764	62.12135232
0081_0001	Brand11	IjItC	fried onions		265.1	4.3	14.8	28.9	1.4	-1.06315116	-0.534159768	-0.709268725	-0.719131411	33.30533681	43.98905391
0081_0001	Brand11	Ij|ei|egIjIj	Onipote (Potato & Onion)		255.2	2.9	9	28.1	0.7	-1.151148158	-0.821828777	-0.725106316	-0.977064841	26.05147496	34.40829146
0081_0001	Brand11	N`E_[	clam chowder		316.8	4.1	4.3	15.8	1.3	-1.07572216	-1.054939871	-0.968609277	-0.755979044	18.61817741	24.59053377
0081_0001	Brand11	R[X[vikC¹YR[gpj	Corn soup (made with Hokkaido corn)		316.8	3.1	6.5	18.7	1.3	-1.138577158	-0.94582404	-0.91119801	-0.755979044	20.5390361	27.12756731
0081_0001	Brand11	±¾íèT_@[XgA}jgbsO@ahbVO¸^Cv	SALAD Roasted Amani Topping Japanese Dressing Low-sodium		286	1.6	1.9	7.5	0.5	-1.232859656	-1.173975323	-1.132924283	-1.050760107	9.77400222	12.90931579
0081_0001	Brand11	Xgx[W	Strawberry jam		20.9	0	0	9.4	0	-1.333427654	-1.268211722	-1.095310005	-1.234998272	3.447946439	4.553981923
0081_0001	Brand11	XpCV[_uX`[Yo[K[	Spicy Double Moscheese Burger		561	27.4	29.8	47.8	4	0.388799307	0.209811808	-0.335105639	0.238907045	65.49570727	60.69967406
0081_0001	Brand11	XpCV[_uXo[K[	Spicy Double Moss Burger		530.2	24.4	25.4	47.4	3.5	0.200234311	-0.008419854	-0.343024435	0.05466888	65.2688177	70.35501241
0081_0001	Brand11	XpCV[`hbN	Spicy Chili Dog		387.2	12.8	24.2	25.6	2.6	-0.528883672	-0.06793758	-0.774598788	-0.276959816	47.17686732	53.98397896
0081_0001	Brand11	XpCV[X`[Yo[K[	Spicy Moscheese Burger		438.9	18.6	20	41.5	2.9	-0.16432468	-0.276249621	-0.459826668	-0.166416917	59.35931424	69.76023722
0081_0001	Brand11	XpCV[Xo[K[	Spicy Moss Burger		408.1	15.6	15.6	41.1	2.4	-0.352889676	-0.494481284	-0.467745464	-0.350655082	51.6753782	67.65711664
0081_0001	Brand11	X}[gpCYèñ²tBO	Smart Pie		204.6	2.7	16.1	25.4	0.4	-1.163719158	-0.469682231	-0.778558186	-1.08760774	29.98739369	38.40516496
0081_0001	Brand11	\CXpCV[X`[Yo[K[	Soy Spicy Moscheese Burger		438.9	16	17.5	44.5	2.9	-0.327747677	-0.400244884	-0.400435702	-0.166416917	55.13437611	67.21439556
0081_0001	Brand11	\CXpCV[Xo[K[	Soy Spicy Mossberg		408.1	13	13.1	44.1	2.4	-0.516312672	-0.618476546	-0.408354498	-0.350655082	47.45044007	62.67163661
0081_0001	Brand11	\C`[Yo[K[	Soy Cheese Burger		255.2	14.4	13.8	39.6	2.2	-0.428315674	-0.583757873	-0.497440947	-0.424350348	48.07352945	63.49460118
0081_0001	Brand11	\CeLo[K[	Soy Teriyaki Burger		367.4	12.1	14.3	44.7	2.5	-0.572882171	-0.55895882	-0.396476304	-0.313807449	47.72514714	63.03446447
0081_0001	Brand11	\Cno[K[	Soy hamburger		224.4	11.4	9.4	39.2	1.7	-0.61688067	-0.801989535	-0.505359742	-0.608588512	40.38959341	53.34580495
0081_0001	Brand11	\C[jOìØ`[Yo[K[	Soy Morning Vegetable Cheeseburger		357.5	14.6	16.1	39.9	2.3	-0.415744675	-0.469682231	-0.49150185	-0.387502715	50.53010617	65.53758796
0081_0001	Brand11	\C[jOìØo[K[	Soy Morning Vegetable Burger		326.7	11.6	11.7	39.5	1.8	-0.60430967	-0.687913893	-0.499420645	-0.571740879	42.84617013	56.59040466
0081_0001	Brand11	\CX`[Yo[K[	Soy Moss Cheese Burger		408.1	16	17.5	44.3	2.7	-0.327747677	-0.400244884	-0.4043951	-0.240112183	55.06101554	68.92095149
0081_0001	Brand11	\CXo[K[	Soy Mos Burger		377.3	13	13.1	43.9	2.2	-0.516312672	-0.618476546	-0.412313895	-0.424350348	47.3770795	62.57474338
0081_0001	Brand11	\CXìØo[K[	Soy Moss Vegetable Burger		367.4	11.8	13.8	39.9	1.7	-0.591738671	-0.583757873	-0.49150185	-0.608588512	45.15563429	59.64070089
0081_0001	Brand11	_u`[YoK[	double cheeseburger		377.3	25.4	25.7	41.5	3.1	0.26308931	0.006459578	-0.459826668	-0.092721651	67.00015496	70.73943524
0081_0001	Brand11	_ueLo[K[	Double Teriyaki Burger		489.5	23.6	26.2	52	3.8	0.149950313	0.03125863	-0.251958287	0.165211779	63.9762757	68.90738267
0081_0001	Brand11	_uÆÑ«è`[Y@`kC¹YS[_`[Ygp`	Double Tobikkiri Cheese - made with Hokkaido Gouda Cheese		673.2	31.6	43.4	52.6	4.4	0.652790301	0.884346037	-0.240080094	0.386297577	55.85499904	42.91120742
0081_0001	Brand11	_uÆÑ«èg}g^X	Double-sticky tomato & lettuce		693	29.4	40.1	57	4.4	0.514509304	0.72067229	-0.152973344	0.386297577	59.80275891	49.04823497
0081_0001	Brand11	_uÆÑ«èa\[X	Double Tobikiri Japanese Sauce		642.4	28.8	37.6	52.2	3.9	0.476796305	0.596677028	-0.247998889	0.202059412	63.05436538	54.26579637
0081_0001	Brand11	_uno[K[	double hamburger		346.5	22.4	21.3	41.1	2.6	0.074524314	-0.211772085	-0.467745464	-0.276959816	64.0423823	78.11666777
0081_0001	Brand11	_uX`[Yo[K[	Double Moscheese Burger		530.2	27.4	29.8	47.6	3.7	0.388799307	0.209811808	-0.339065037	0.128364146	67.47050902	63.30795457
0081_0001	Brand11	_uXo[K[	double Mossberg		499.4	24.4	25.4	47.2	3.2	0.200234311	-0.008419854	-0.346983833	-0.055874018	67.24361945	72.96329291
0081_0001	Brand11	_uXìØo[K[	Double Moss Vegetable Burger		489.5	22.8	25.7	41.8	2.6	0.099666314	0.006459578	-0.453887571	-0.276959816	64.76498057	75.39339799
0081_0001	Brand11	`[Yo[K[	cheeseburger		255.2	17	16.3	36.6	2.2	-0.264892678	-0.45976261	-0.556831913	-0.424350348	52.29846758	67.63045591
0081_0001	Brand11	`LiQbg@5Rüè	Chicken Nuggets 5pcs.		326.7	14.5	11.6	12.2	0.9	-0.422030174	-0.692873704	-1.039878436	-0.903369575	36.11787015	47.70379432
0081_0001	Brand11	`Lo[K[	chicken burger		295.9	15.4	17.4	41	1.6	-0.365460676	-0.405204694	-0.469725162	-0.645436145	53.05991538	67.30103616
0081_0001	Brand11	`fBbv\[X	chili dipping sauce		92.4	2.5	1.4	5.8	0.8	-1.176290157	-1.198774375	-1.166579164	-0.940217208	10.42180779	13.76492504
0081_0001	Brand11	`hbN	Chilean dock		357.5	12.8	24.2	25.7	2.5	-0.528883672	-0.06793758	-0.772619089	-0.313807449	47.2135476	54.03242558
0081_0001	Brand11	eL`Lo[K[	Teriyaki Chicken Burger		367.4	20.1	10.5	32.8	2.2	-0.070042182	-0.747431619	-0.63206047	-0.424350348	49.18485575	64.96241977
0081_0001	Brand11	eLo[K[	teriyaki burger		367.4	14.7	16.8	41.7	2.5	-0.409459175	-0.434963557	-0.45586727	-0.313807449	51.95008527	66.56344398
0081_0001	Brand11	g[Xg	toast		173.8	4.4	1.9	25.3	0.9	-1.05686566	-1.173975323	-0.780537885	-0.903369575	20.24666721	26.74141205
0081_0001	Brand11	ÆÑ«è`[Y@`kC¹YS[_`[Ygp`	Tobikkiri Cheese - Made with Hokkaido Gouda Cheese		448.8	20.1	25.8	41.6	2.8	-0.070042182	0.011419388	-0.457846969	-0.20326455	61.54722494	69.21862348
0081_0001	Brand11	ÆÑ«èg}g^X	Tobiko Tomato & Lettuce		468.6	17.8	22.4	46	2.8	-0.214608679	-0.157214169	-0.370740219	-0.20326455	60.48259854	71.6115241
0081_0001	Brand11	ÆÑ«èa\[X	Tobikki-Wafu Sauce		418	17.3	20	41.2	2.3	-0.246036178	-0.276249621	-0.465765765	-0.387502715	57.7353054	70.32045104
0081_0001	Brand11	o[xL [\[X	barbecue sauce		41.8	0.1	0	6	0.7	-1.327142154	-1.268211722	-1.162619766	-0.977064841	6.413600585	8.470961379
0081_0001	Brand11	oGeBpbNAit`tC|egAIjItCj	Variety Pack A (French Fries, Onion Fries)		1018.6	18.6	59.4	167.6	5	-0.16432468	1.677915718	2.036573605	0.607383374	35.81004424	-0.345772194
0081_0001	Brand11	oGeBpbNBit`tC|egAIjItCA`LiQbgÌÝj	Variety Pack B (French Fries, Onion Fries, Chicken Nuggets only)		1467.4	43.3	67.8	163.1	5.4	1.388193785	2.094539801	1.947487156	0.754773906	40.28680905	-17.96693664
0081_0001	Brand11	oGeBpbNCit`tC|egAIjItCAX`Lj	Variety Pack C (French Fries, Onion Fries, Mos Chicken)		1304.6	43.1	78	175.5	7.4	1.375622785	2.600440472	2.192969815	1.491726564	12.7106036	-54.08142921
0081_0001	Brand11	no[K[	hamburger (on a bun)		224.4	14	11.9	36.2	1.7	-0.453457674	-0.677994272	-0.564750708	-0.608588512	44.61453154	58.92602269
0081_0001	Brand11	Ðñâèh`F@xCNh`[Y	Chilly Dolce Baked Cheese		183.7	2.1	8.2	10.9	0.2	-1.201432157	-0.861507261	-1.065614522	-1.161303006	15.34473949	20.26703938
0081_0001	Brand11	Ðñâèh`F@MqVR@YMquzusYtgp	Chilly Dolce Yuzu Matcha Chocolat with Domestic Yuzu & Shibushi City Tea Leaves		183.7	1.6	13.4	12.8	0	-1.232859656	-0.603597115	-1.028000243	-1.234998272	18.8725419	24.92649354
0081_0001	Brand11	Ðñâèh`F5Âüè@xCNh`[Y	Chilly Dolce 5 pieces Baked Cheese		917.4	10.4	41	54.7	0.9	-0.679735669	0.765310585	-0.198506418	-0.903369575	45.56291084	43.99933071
0081_0001	Brand11	Ðñâèh`F5ÂüèBOX@MqVR@YMquzusYtgp	Chilly Dolce BOX of 5 pieces Yuzu Matcha Chocolat with domestic yuzu & Shibushi-city tea leaves		917.4	8.2	66.8	64.1	0.2	-0.818016666	2.044941695	-0.012414724	-1.161303006	20.00859739	10.24768069
0081_0001	Brand11	tBbV o[K[	fishburger		346.5	16.7	18.9	38.6	2.1	-0.283749178	-0.330807537	-0.517237935	-0.46119798	55.07200297	68.13793744
0081_0001	Brand11	t`tC|egL	French Fries L		305.8	5	14.9	54.9	1.1	-1.019152661	-0.529199957	-0.19454702	-0.82967431	43.74931991	57.78326766
0081_0001	Brand11	t`tC|egS	French Fries S		224.4	3	8.9	32.9	0.6	-1.144862658	-0.826788587	-0.630080771	-1.013912474	27.83669111	36.76617092
0081_0001	Brand11	t`tC|egS	French Fries S		224.4	3	8.9	32.9	0.6	-1.144862658	-0.826788587	-0.630080771	-1.013912474	27.83669111	36.76617092
0081_0001	Brand11	|[NThÄ²	Pork sandwich rice flour		336.6	6.9	9.7	31	1.4	-0.899728164	-0.787110103	-0.667695049	-0.719131411	32.41684115	42.81554577
0081_0001	Brand11	|[N[Ä²	Pork roll rice flour		336.6	4.8	10.7	30.3	1.3	-1.031723661	-0.737511998	-0.681552941	-0.755979044	30.6334028	40.4600144
0081_0001	Brand11	zbghbN	hot dog		326.7	11.5	23.4	24.7	2.1	-0.61059517	-0.107616064	-0.792416078	-0.46119798	45.33277679	52.51933969
0081_0001	Brand11	}X^[h\[X	mustard sauce		41.8	0.4	10.1	2.2	0.7	-1.308285654	-0.767270861	-1.237848323	-0.977064841	14.65066584	19.35032013
0081_0001	Brand11	}nb^N`@[XJc	Manhattan Clam Chili Loin Cutlet		489.5	18.8	16.9	51.4	2.5	-0.151753681	-0.430003747	-0.26383648	-0.313807449	60.37479113	77.56925982
0081_0001	Brand11	[jOo[K[B.L.T.	Morning Burger B.L.T.		275	8.2	9.1	31.1	1.5	-0.818016666	-0.816868966	-0.66571535	-0.682283778	33.4161109	44.1353622
0081_0001	Brand11	[jOìØ`[Yo[K[	Morning Vegetable Cheeseburger		357.5	17.2	18.6	36.9	2.3	-0.252321678	-0.345686968	-0.550892816	-0.387502715	54.7550443	68.08342961
0081_0001	Brand11	[jOìØo[K[	Morning Vegetable Burger		326.7	14.2	14.2	36.5	1.8	-0.440886674	-0.563918631	-0.558811612	-0.571740879	47.07110827	62.1706224
0081_0001	Brand11	X`[Yo[K[	Moscheese burger		408.1	18.6	20	41.3	2.7	-0.16432468	-0.276249621	-0.463786066	-0.240112183	59.28595368	71.46679314
0081_0001	Brand11	X`L	Moschino Chicken		275	14.4	16.7	18.4	1.9	-0.428315674	-0.439923368	-0.917137107	-0.534893246	42.96230608	54.81393162
0081_0001	Brand11	X`LpbNi10{üèj	Mostikin Pack (10 packs)		2750	144	167	184	19	7.717692141	7.014671822	2.361244219	5.766051982	-265.5205416	-426.0245123
0081_0001	Brand11	X`LpbNi5{üèj	Mostikin Pack (5 packs)		1375	72	83.5	92	9.5	3.192132244	2.87323005	0.53992126	2.265526855	-31.64155508	-92.65606457
0081_0001	Brand11	XÌØE\CXìØ	Mosu no Natsumi Soy Mosu Vegetables		367.4	6.8	11.5	14.5	1.2	-0.906013664	-0.697833514	-0.994345363	-0.792826677	27.90227128	36.85278795
0081_0001	Brand11	XÌØE`L	Mos Natsumi Chicken		295.9	10.3	15	15.2	1.1	-0.686021168	-0.524240147	-0.98048747	-0.82967431	35.45147574	46.82363328
0081_0001	Brand11	XÌØEeL`L	Mos Natsumi Teriyaki Chicken		367.4	15.1	10.7	7.7	1.9	-0.384317175	-0.737511998	-1.128964886	-0.534893246	34.33894415	45.35422277
0081_0001	Brand11	XÌØEtBbV	Moss's Rape Fish		346.5	11.6	16.4	12.7	1.5	-0.60430967	-0.454802799	-1.029979942	-0.682283778	37.33498663	47.7456005
0081_0001	Brand11	XÌØEXìØ	Mosu no Natsumi Mosu Vegetables		367.4	9.4	14	11.5	1.2	-0.742590667	-0.573838252	-1.053736329	-0.792826677	32.12720941	42.43300569
0081_0001	Brand11	XÌØE[XJc	Mos Natsumi Roast Cutlet		387.2	12.7	13.8	22.2	1.6	-0.535169172	-0.583757873	-0.84190855	-0.645436145	39.7113562	52.45000218
0081_0001	Brand11	XÌØECVJc	Mos Nabiki Shrimp cutlet		398.2	6.6	15.7	19.4	1.4	-0.918584663	-0.489521473	-0.897340118	-0.719131411	33.32633667	43.30067736
0081_0001	Brand11	Xo[K[	Mos Burger		377.3	15.6	15.6	40.9	2.2	-0.352889676	-0.494481284	-0.471704861	-0.424350348	51.60201764	67.5602234
0081_0001	Brand11	XCXo[K[CN©« °i¾êj	Moss Rice Burger Kaisen Kakiage (Salt Sauce)		346.5	8.6	11.8	62	1.7	-0.792874666	-0.682954083	-0.0539884	-0.608588512	47.69735753	62.99776049
0081_0001	Brand11	XCXo[K[Ä÷	Moss Rice Burger Yakiniku		398.2	11.1	10.4	56	1.4	-0.63573717	-0.75239143	-0.172770332	-0.719131411	47.12146766	62.23713613
0081_0001	Brand11	XìØo[K[	Mos Vegetable Burger		367.4	14.4	16.3	36.9	1.7	-0.428315674	-0.45976261	-0.550892816	-0.608588512	49.38057243	63.77655561
0081_0001	Brand11	[XJco[K[	loin cutlet burger		387.2	17.9	16.4	48.7	2.2	-0.208323179	-0.454802799	-0.31728835	-0.424350348	57.87680973	74.87684882
0081_0001	Brand11	CC`[Yo[K[Zbgio[K[Pij	Wai Wai Cheeseburger Set (burger alone)		530.2	16.9	16.2	36	2.1	-0.271178178	-0.464722421	-0.568710106	-0.46119798	51.87003039	67.18595928
0081_0001	Brand11	CCiQbgZbgiiQbgPij	Wai Wai Nugget Set (individual nuggets)		642.4	14.5	11.6	12.2	0.9	-0.422030174	-0.692873704	-1.039878436	-0.903369575	36.11787015	47.70379432
0081_0001	Brand11	CCno[K[Zbgio[K[Pij	Wai Wai Hamburger Set (burger alone)		499.4	13.9	11.8	35.6	1.6	-0.459743174	-0.682954083	-0.576628901	-0.645436145	44.18609435	58.36015103
0081_0001	Brand11	CCXo[K[ZbgXCX`[Yüèio[K[Pij	Wai Wai Moss Burger Set With sliced cheese (burger only)		550	17.2	18.2	34.8	2.3	-0.252321678	-0.36552621	-0.592466492	-0.387502715	53.61717271	67.06605067
0081_0001	Brand11	CVJco[K[	Shrimp Cutlet Burger		398.2	11.7	18.2	45.3	2	-0.59802417	-0.36552621	-0.384598111	-0.498045613	51.06335301	63.69301431
0081_0001	Brand11	©Ìg[Xgv[g@Æx[R~[g\[X	Morning Toast Plate with Eggs, Bacon & Meat Sauce		357.5	14.1	18.7	32.8	2.4	-0.447172174	-0.340727158	-0.63206047	-0.350655082	49.73281781	61.32879356
0081_0001	Brand11	ahbVO¸^Cv	Japanese dressing Low-sodium		30.8	0.3	1	3	0.5	-1.314571154	-1.218613617	-1.222010732	-1.050760107	5.782353758	7.637222604
0081_0001	Brand11	ahbVO¸^Cv	Japanese dressing Low-sodium type		30.8	0.3	1	3	0.5	-1.314571154	-1.218613617	-1.222010732	-1.050760107	5.782353758	7.637222604
0081_0005	Brand4	G[N[	angel cream	doughnut	132	3	12.5	19.5	0.4	-1.144862658	-0.648235409	-0.895360419	-1.08760774	24.8643631	32.84037676
0081_0005	Brand4	G[t`	Angel French	doughnut	154	2.1	14.6	12.6	0.3	-1.201432157	-0.544079389	-1.031959641	-1.124455373	22.53239611	29.76035921
0081_0005	Brand4	I[ht@bV	old-fashioned	doughnut	121	3.3	18	28.5	0.8	-1.126006159	-0.375445831	-0.717187521	-0.940217208	34.93471045	42.63336079
0081_0005	Brand4	I[ht@bVnj[	Old Fashioned Honey	doughnut	143	3.4	18	44.4	0.8	-1.119720659	-0.375445831	-0.402415401	-0.940217208	40.88333425	50.4901897
0081_0005	Brand4	IjItC	fried onions		265.1	4.3	14.8	28.9	1.4	-1.06315116	-0.534159768	-0.709268725	-0.719131411	33.30533681	43.98905391
0081_0005	Brand4	Ij|ei|egIjIj	Onipote (Potato & Onion)		255.2	2.9	9	28.1	0.7	-1.151148158	-0.821828777	-0.725106316	-0.977064841	26.05147496	34.40829146
0081_0005	Brand4	JX^[hN[	custard cream	doughnut	132	3.7	11.4	24.3	0.4	-1.100864159	-0.702793325	-0.800334873	-1.08760774	26.42936949	34.90740736
0081_0005	Brand4	N`E_[	clam chowder		336.6	4.1	4.3	15.8	1.3	-1.07572216	-1.054939871	-0.968609277	-0.755979044	18.61817741	24.59053377
0081_0005	Brand4	S[f`R[g	golden chocolate	doughnut	143	3.4	13.9	32.2	0.6	-1.119720659	-0.578798062	-0.643938663	-1.013912474	32.6405866	43.11106449
0081_0005	Brand4	R[X[vikC¹YR[gpj	Corn soup (made with Hokkaido corn)		336.6	3.1	6.5	18.7	1.3	-1.138577158	-0.94582404	-0.91119801	-0.755979044	20.5390361	27.12756731
0081_0005	Brand4	RRic`R[g	coconut chocolate	doughnut	143	3.4	15.9	25.8	0.6	-1.119720659	-0.479601852	-0.77063939	-1.013912474	32.13097705	41.47911908
0081_0005	Brand4	±¾íèT_@[XgA}jgbsO@ahbVO¸^Cv	SALAD Roasted Amani Topping Japanese Dressing Low-sodium type		286	1.6	1.9	7.5	0.5	-1.232859656	-1.173975323	-1.132924283	-1.050760107	9.77400222	12.90931579
0081_0005	Brand4	W [V[J[	Juicy Curry		187	5.2	15.8	24.1	1.2	-1.006581661	-0.484561663	-0.804294271	-0.792826677	33.51177923	43.42423132
0081_0005	Brand4	V K[CYh	sugar-raised	doughnut	110	3.7	13.1	21.5	0.7	-1.100864159	-0.618476546	-0.855766442	-0.977064841	28.33000235	37.417727
0081_0005	Brand4	Xgx[JX^[ht`	Strawberry Custard French	doughnut	154	2.2	13.9	15.3	0.3	-1.195146657	-0.578798062	-0.978507772	-1.124455373	22.99594782	30.37260947
0081_0005	Brand4	Xgx[O	strawberry long	doughnut	132	3.8	17	23.2	0.7	-1.094578659	-0.425043936	-0.822111561	-0.977064841	32.6539867	40.83477477
0081_0005	Brand4	XpCV[X	spicy mos		427.9	15.6	15.6	41.1	2.4	-0.352889676	-0.494481284	-0.467745464	-0.350655082	51.6753782	67.65711664
0081_0005	Brand4	XpCV[X`[Y	spicy mos cheese		458.7	18.6	20	41.5	2.9	-0.16432468	-0.276249621	-0.459826668	-0.166416917	59.35931424	69.76023722
0081_0005	Brand4	Xp_uX	spicy double mos		550	24.4	25.4	47.4	3.5	0.200234311	-0.008419854	-0.343024435	0.05466888	65.2688177	70.35501241
0081_0005	Brand4	Xp_uX`[Y	Spa Double Mos Cheese		580.8	27.4	29.8	47.8	4	0.388799307	0.209811808	-0.335105639	0.238907045	65.49570727	60.69967406
0081_0005	Brand4	X}[gpCYèñ²tBO	Smart Pie (domestic apple filling)		204.6	2.7	16.1	25.4	0.4	-1.163719158	-0.469682231	-0.778558186	-1.08760774	29.98739369	38.40516496
0081_0005	Brand4	_u`[Yo[K[	double cheese hamburger		408.1	27.4	29.8	47.6	3.7	0.388799307	0.209811808	-0.339065037	0.128364146	67.47050902	63.30795457
0081_0005	Brand4	_u`R[g	double chocolate	doughnut	143	3.6	16.8	24.3	0.6	-1.107149659	-0.434963557	-0.800334873	-1.013912474	32.6407588	41.0600537
0081_0005	Brand4	_ueL	double teriyaki		520.3	23.6	26.2	52	3.8	0.149950313	0.03125863	-0.251958287	0.165211779	63.9762757	68.90738267
0081_0005	Brand4	_uÆÑ«è`[Y@`kC¹YS[_`[Ygp`	Double Tobikkiri Cheese - made with Hokkaido Gouda Cheese		673.2	31.6	43.4	52.6	4.4	0.652790301	0.884346037	-0.240080094	0.386297577	55.85499904	42.91120742
0081_0005	Brand4	_uÆÑ«èg}g^X	Double-sticky tomato & lettuce		693	29.4	40.1	57	4.4	0.514509304	0.72067229	-0.152973344	0.386297577	59.80275891	49.04823497
0081_0005	Brand4	_uÆÑ«èa\[X	Double Tobikiri Japanese-style Sauce		642.4	28.8	37.6	52.2	3.9	0.476796305	0.596677028	-0.247998889	0.202059412	63.05436538	54.26579637
0081_0005	Brand4	_uno[K[	double hamburger		377.3	22.4	21.3	41.1	2.6	0.074524314	-0.211772085	-0.467745464	-0.276959816	64.0423823	78.11666777
0081_0005	Brand4	_uX`[Y	double Mos cheese		550	27.4	29.8	47.6	3.7	0.388799307	0.209811808	-0.339065037	0.128364146	67.47050902	63.30795457
0081_0005	Brand4	_uXo[K[	double Mos Burger		520.3	24.4	25.4	47.2	3.2	0.200234311	-0.008419854	-0.346983833	-0.055874018	67.24361945	72.96329291
0081_0005	Brand4	_uXìØ	Double Mos Vegetables		520.3	22.8	25.7	41.8	2.6	0.099666314	0.006459578	-0.453887571	-0.276959816	64.76498057	75.39339799
0081_0005	Brand4	^}ST_	egg salad		187	6.3	22.9	16.8	1.3	-0.937441163	-0.132415117	-0.948812289	-0.755979044	36.37916257	41.30045195
0081_0005	Brand4	`[Yo[K[	cheese hamburger		286	17	16.3	36.6	2.2	-0.264892678	-0.45976261	-0.556831913	-0.424350348	52.29846758	67.63045591
0081_0005	Brand4	`LiQbg@5Rüè	Chicken Nuggets 5pcs.		326.7	14.5	11.6	12.2	0.9	-0.422030174	-0.692873704	-1.039878436	-0.903369575	36.11787015	47.70379432
0081_0005	Brand4	`Lo[K[	chicken burger		295.9	15.4	17.4	41	1.6	-0.365460676	-0.405204694	-0.469725162	-0.645436145	53.05991538	67.30103616
0081_0005	Brand4	`Rt@bV	chocolate fashion	doughnut	143	3.7	20.8	31.3	0.8	-1.100864159	-0.236571137	-0.661755953	-0.940217208	38.66986735	44.60513376
0081_0005	Brand4	`RO	chocolating	doughnut	132	4.2	17.3	23.3	0.7	-1.06943666	-0.410164505	-0.820131862	-0.977064841	33.43219256	41.4984891
0081_0005	Brand4	`R[g	chocolate	doughnut	12.1	3.2	13.3	26.3	0.6	-1.132291658	-0.608556925	-0.760740896	-1.013912474	29.69215331	39.21683002
0081_0005	Brand4	`fBbv\[X	chili dipping sauce		92.4	2.5	1.4	5.8	0.8	-1.176290157	-1.198774375	-1.166579164	-0.940217208	10.42180779	13.76492504
0081_0005	Brand4	eL`Lo[K[	Teriyaki Chicken Burger		398.2	20.1	10.5	32.8	2.2	-0.070042182	-0.747431619	-0.63206047	-0.424350348	49.18485575	64.96241977
0081_0005	Brand4	eLo[K[	teriyaki burger		398.2	14.7	16.8	41.7	2.5	-0.409459175	-0.434963557	-0.45586727	-0.313807449	51.95008527	66.56344398
0081_0005	Brand4	ÆÑ«è`[Y@`kC¹YS[_`[Ygp`	Tobikkiri Cheese - Made with Hokkaido Gouda Cheese		479.6	20.1	25.8	41.6	2.8	-0.070042182	0.011419388	-0.457846969	-0.20326455	61.54722494	69.21862348
0081_0005	Brand4	ÆÑ«èg}g^X	Tobikkiri Tomato & Lettuce		499.4	17.8	22.4	46	2.8	-0.214608679	-0.157214169	-0.370740219	-0.20326455	60.48259854	71.6115241
0081_0005	Brand4	ÆÑ«èa\[X	Tobikiri Japanese-style Sauce		448.8	17.3	20	41.2	2.3	-0.246036178	-0.276249621	-0.465765765	-0.387502715	57.7353054	70.32045104
0081_0005	Brand4	o[xL [\[X	barbecue sauce		41.8	0.1	0	6	0.7	-1.327142154	-1.268211722	-1.162619766	-0.977064841	6.413600585	8.470961379
0081_0005	Brand4	nj[` 	honey churro	doughnut	132	3.7	11	25.3	0.5	-1.100864159	-0.722632567	-0.780537885	-1.050760107	27.11130739	35.80809792
0081_0005	Brand4	nj[fBbv	honey dip	doughnut	110	3.7	13	24.1	0.7	-1.100864159	-0.623436357	-0.804294271	-0.977064841	29.19179324	38.55596398
0081_0005	Brand4	oGeBpbNA	Variety Pack A		1018.6	18.6	59.4	167.6	5	-0.16432468	1.677915718	2.036573605	0.607383374	35.81004424	-0.345772194
0081_0005	Brand4	oGeBpbNB	Variety Pack B		1467.4	43.3	67.8	163.1	5.4	1.388193785	2.094539801	1.947487156	0.754773906	40.28680905	-17.96693664
0081_0005	Brand4	oGeBpbNC	Variety Pack C		1304.6	43.1	78	175.5	7.4	1.375622785	2.600440472	2.192969815	1.491726564	12.7106036	-54.08142921
0081_0005	Brand4	no[K[	hamburger		255.2	14	11.9	36.2	1.7	-0.453457674	-0.677994272	-0.564750708	-0.608588512	44.61453154	58.92602269
0081_0005	Brand4	tBbV o[K[	fishburger		367.4	16.7	18.9	38.6	2.1	-0.283749178	-0.330807537	-0.517237935	-0.46119798	55.07200297	68.13793744
0081_0005	Brand4	t`N[[	French cruller	doughnut	121	1.5	10.1	14	0.3	-1.239145156	-0.767270861	-1.004243857	-1.124455373	18.21182656	24.05383332
0081_0005	Brand4	t`tC|egL	French Fries L		305.8	5	14.9	54.9	1.1	-1.019152661	-0.529199957	-0.19454702	-0.82967431	43.74931991	57.78326766
0081_0005	Brand4	t`tC|egS	French Fries S		224.4	3	8.9	32.9	0.6	-1.144862658	-0.826788587	-0.630080771	-1.013912474	27.83669111	36.76617092
0081_0005	Brand4	|[NThÄ²Zbg	Pork sandwich (rice flour) set		550	6.9	9.7	31	1.4	-0.899728164	-0.787110103	-0.667695049	-0.719131411	32.41684115	42.81554577
0081_0005	Brand4	|[N[Ä²Zbg	Pork Roll (Rice Flour) Set		550	4.8	10.7	30.3	1.3	-1.031723661	-0.737511998	-0.681552941	-0.755979044	30.6334028	40.4600144
0081_0005	Brand4	|EfEXgx[	pon de strawberry	doughnut	143	1.4	15.8	24.3	0.6	-1.245430656	-0.484561663	-0.800334873	-1.013912474	29.15969488	37.67608127
0081_0005	Brand4	|EfEO	pon de ring	doughnut	121	1.3	12	26.1	0.6	-1.251716156	-0.673034462	-0.764700294	-1.013912474	26.21141679	34.61953958
0081_0005	Brand4	|EfE	Pont de Brown Sugar	doughnut	121	1.3	12.1	22	0.6	-1.251716156	-0.668074651	-0.845867947	-1.013912474	24.79942168	32.75460336
0081_0005	Brand4	}X^[\[X	master source		41.8	0.4	10.1	2.2	0.7	-1.308285654	-0.767270861	-1.237848323	-0.977064841	14.65066584	19.35032013
0081_0005	Brand4	X`[Y	Moscheese		427.9	18.6	20	41.3	2.7	-0.16432468	-0.276249621	-0.463786066	-0.240112183	59.28595368	71.46679314
0081_0005	Brand4	X`L	Chicken		275	14.4	16.7	18.4	1.9	-0.428315674	-0.439923368	-0.917137107	-0.534893246	42.96230608	54.81393162
0081_0005	Brand4	XhLbY@`[Yo[K[Zbg	Mosdo Kid's Cheeseburger Set		530.2	16.9	16.2	36	2.1	-0.271178178	-0.464722421	-0.568710106	-0.46119798	51.87003039	67.18595928
0081_0005	Brand4	XhLbY@no[K[Zbg	Mosdo Kid's Hamburger Set		499.4	13.9	11.8	35.6	1.6	-0.459743174	-0.682954083	-0.576628901	-0.645436145	44.18609435	58.36015103
0081_0005	Brand4	XhLbY@Xo[K[ZbgXCX`[Yüè	Mosdo Kid's Mos Burger Set (With sliced cheese)		550	17.2	18.2	34.8	2.3	-0.252321678	-0.36552621	-0.592466492	-0.387502715	53.61717271	67.06605067
0081_0005	Brand4	Xo[K[	Mos Burger		398.2	15.6	15.6	40.9	2.2	-0.352889676	-0.494481284	-0.471704861	-0.424350348	51.60201764	67.5602234
0081_0005	Brand4	XCXo[K[@CN©« °i¾êj	Mos Rice hamburger Kaisen Kakiage (Salt Sauce)		377.3	8.6	11.8	62	1.7	-0.792874666	-0.682954083	-0.0539884	-0.608588512	47.69735753	62.99776049
0081_0005	Brand4	XCXo[K[@Ä÷	Mos Rice hamburger Yakiniku		418	11.1	10.4	56	1.4	-0.63573717	-0.75239143	-0.172770332	-0.719131411	47.12146766	62.23713613
0081_0005	Brand4	XìØo[K[	Mos Vegetable Burger		398.2	14.4	16.3	36.9	1.7	-0.428315674	-0.45976261	-0.550892816	-0.608588512	49.38057243	63.77655561
0081_0005	Brand4	[XJco[K[	loin cutlet burger		398.2	17.9	16.4	48.7	2.2	-0.208323179	-0.454802799	-0.31728835	-0.424350348	57.87680973	74.87684882
0081_0005	Brand4	CVJco[K[	Shrimp Cutlet Burger		418	11.7	18.2	45.3	2	-0.59802417	-0.36552621	-0.384598111	-0.498045613	51.06335301	63.69301431
0085_0001	Brand13	WnGbO¬«èH	double ham and egg with a small bowl of beef set meal		602.8	33.8	23.8	93.4	4.2	0.791071298	-0.087776822	0.567637044	0.312602311	83.88440998	84.20086873
0085_0001	Brand13	WÙiME©çg°j	W lunchbox (Beef plate and fried food)		657.8	40.4	53.1	107.3	3.5	1.205914289	1.365447656	0.842815187	0.05466888	73.14964683	46.9515728
0085_0001	Brand13	WÙiMEJrj	W lunchbox (Beef plate and beef rib)		657.8	34.9	57.7	97.2	4	0.860211797	1.593598939	0.642865601	0.238907045	61.8040991	44.85817819
0085_0001	Brand13	 ³è`	clear soup		173.8	7	1.2	2.7	1.6	-0.893442664	-1.208693996	-1.227949829	-0.645436145	14.34158468	18.94209163
0085_0001	Brand13	GrA{JhT_	shrimp and Avocado Salad		217.8	5.9	3.6	8.1	0.4	-0.962583162	-1.089658544	-1.12104609	-1.08760774	15.88134263	20.97577457
0085_0001	Brand13	¨qlZbg@~jJ[Zbg	Kid's Set: Mini Curry Set		305.8	6.6	7.4	63.7	1.8	-0.918584663	-0.901185745	-0.020333519	-0.571740879	41.94829817	55.40451249
0085_0001	Brand13	¨qlZbg@~j¥Zbg	Kid's Set: Mini Beef Bowl Set		367.4	12.4	13.5	48.9	1.5	-0.554025671	-0.598637304	-0.313328952	-0.682283778	48.8799248	64.55967279
0085_0001	Brand13	¨V	pickles		118.8	0.7	0.1	2.6	1.1	-1.289429155	-1.263251912	-1.229929528	-0.82967431	5.957121906	7.868053042
0085_0001	Brand13	J[@å·	Curry (large)		448.8	12.2	7.7	133.6	3.8	-0.566596671	-0.886306314	1.363475989	0.165211779	62.10091386	52.68965157
0085_0001	Brand13	J[@À·	Curry		393.8	9.9	7.4	100.2	3.8	-0.711163168	-0.901185745	0.702256568	0.165211779	53.7179842	59.97890542
0085_0001	Brand13	L`	kimchi		118.8	0.9	0.2	5.1	0.9	-1.276858155	-1.258292101	-1.180437056	-0.903369575	7.198943514	9.508227348
0085_0001	Brand13	²Ú¤T_	burdock salad		151.8	1.2	3.5	9	0.3	-1.258001656	-1.094618355	-1.1032288	-1.124455373	9.963271354	13.15929886
0085_0001	Brand13	µ¶Ý`	freshwater clam juice		173.8	4.4	1.1	3.3	1.4	-1.05686566	-1.213653807	-1.216071636	-0.719131411	11.44183395	15.11215614
0085_0001	Brand13	X^~i´Á·¥	Stamina super special rice bowl		877.8	67	95.8	134.9	4.9	2.877857251	3.483286742	1.389212075	0.570535741	2.719758952	-70.23599217
0085_0001	Brand13	¾µTviGABA)	Dashi (GABA)		118.8	0.1	0	1	0.2	-1.327142154	-1.268211722	-1.26160471	-1.161303006	1.848703434	2.44173225
0085_0001	Brand13	¾µTviTVAj	Dashi (Salacia)		118.8	0.1	0	0.9	0.2	-1.327142154	-1.268211722	-1.263584409	-1.161303006	1.812023152	2.393285634
0085_0001	Brand13	¾µTviyv`hj	Dashi (Peptide)		118.8	1	0	0.6	0.2	-1.270572655	-1.268211722	-1.269523505	-1.161303006	2.750114	3.632298142
0085_0001	Brand13	¾µTvi[Yqbvj	Dashi (rose hip)		118.8	0.1	0	1	0.2	-1.327142154	-1.268211722	-1.26160471	-1.161303006	1.848703434	2.44173225
0085_0001	Brand13	`[Y	cheese		118.8	6.8	8.6	0.8	0.5	-0.906013664	-0.841668019	-1.265564107	-1.050760107	19.52935571	25.7940007
0085_0001	Brand13	`[YJ[@å·	Cheese curry (large)		567.6	19	16.3	134.3	4.3	-0.139182681	-0.45976261	1.377333882	0.349449944	74.5096196	67.29534421
0085_0001	Brand13	`[YJ[@À·	Cheese Curry		512.6	16.7	16	100.9	4.3	-0.283749178	-0.474642042	0.71611446	0.349449944	66.3834519	75.28784951
0085_0001	Brand13	Æñ`	miso soup with pork and vegetables		206.8	5.7	9.1	14	3.3	-0.975154162	-0.816868966	-1.004243857	-0.019026385	22.18414356	25.69349556
0085_0001	Brand13	Ë¬¾­¥@À·	Beef bowl with negi and onion		506	1.5	0.4	8.5	1.2	-1.239145156	-1.24837248	-1.113127295	-0.792826677	9.328620385	12.32106396
0085_0001	Brand13	Ë¬Êq	scallion and eggs		118.8	7	5.5	5.8	1.1	-0.893442664	-0.995422145	-1.166579164	-0.82967431	19.43021959	25.6630636
0085_0001	Brand13	Ìè	glue		74.8	0.6	0.1	0.6	0.1	-1.295714655	-1.263251912	-1.269523505	-1.198150639	1.693453344	2.236680891
0085_0001	Brand13	t@~[Zbg2lOieCNAEgÀèj	Family Set for 2 (take-out only)		1078	45.2	42.2	195.8	9.5	1.507618282	0.824828311	2.594848686	2.265526855	23.82628969	-42.63019844
0085_0001	Brand13	t@~[Zbg3lOieCNAEgÀèj	Family Set for 3 (take-out only)		1617	67.4	63.3	292.4	13.6	2.90299925	1.871348328	4.507237792	3.776279805	-83.91080136	-186.1578297
0085_0001	Brand13	|egT_	potato salad		151.8	1.6	8.6	9	0.7	-1.232859656	-0.841668019	-1.1032288	-0.977064841	17.16398755	22.66986752
0085_0001	Brand13	Ý»`	miso soup		74.8	1.4	0.6	2.4	1.4	-1.245430656	-1.238452859	-1.233888926	-0.719131411	7.158456996	9.454753526
0085_0001	Brand13	CUbvT_	Raisin Beef Salad		550	30.3	23.8	17.2	2	0.571078803	-0.087776822	-0.940893493	-0.498045613	64.12668492	65.78165623
0085_0001	Brand13	CUbvT_GrA{Jh	Raisin Beef Salad Shrimp Avocado		660	33.3	26.9	14.4	2.2	0.759643799	0.065977304	-0.996325061	-0.424350348	63.09963704	60.66252463
0085_0001	Brand13	VM@ê·	Eel plate		767.8	17.3	15.2	9.2	2	-0.246036178	-0.514320526	-1.099269403	-0.498045613	41.58658709	54.81753385
0085_0001	Brand13	VM@O·	Three eel plate		1713.8	50.4	45.4	13.6	3.8	1.834464274	0.983542247	-1.012162652	0.165211779	38.68388614	3.619700585
0085_0001	Brand13	VM@ñ·	Two eel plate		1240.8	33.8	30.3	11.4	2.9	0.791071298	0.234610861	-1.055716027	-0.166416917	61.9992286	52.37720093
0085_0001	Brand13	Vd@ê·	Eel bowl		866.8	23.4	15.9	99.9	2.2	0.137379313	-0.479601852	0.696317471	-0.424350348	82.60288085	100
0085_0001	Brand13	Vd@O·	three piece of eel and rice		1812.8	58.3	46.3	130.4	4.1	2.331018763	1.028180542	1.300125626	0.275754678	63.80219415	12.62062145
0085_0001	Brand13	Vd@ñ·	two piece of eel and rice		1339.8	40	31	102.2	3.1	1.180772289	0.269329534	0.741850545	-0.092721651	94.31894503	77.99762342
0085_0001	Brand13	VdÝ»`Zbg@ê·	One piece of eel and rice with miso soup		949.3	25	16.5	103	3.9	0.237947311	-0.449842989	0.757688136	0.202059412	80.01020639	88.27758046
0085_0001	Brand13	VdÝ»`Zbg@O·	three piece of eel and rice with miso soup		1895.3	59.9	46.9	133.4	5.8	2.431586761	1.057939405	1.359516592	0.902164437	49.78121726	-7.351416009
0085_0001	Brand13	VdÝ»`Zbg@ñ·	two piece of eel and rice with miso soup		1422.3	41.6	31.6	105.2	4.8	1.281340287	0.299088397	0.801241511	0.533688108	83.26172181	59.47898445
0085_0001	Brand13	VdÝ»`¬«Zbg@ê·	One piece of eel and rice with miso soup and small bowl		1101.1	32.1	26.3	106.1	5	0.6842178	0.036218441	0.819058801	0.607383374	83.08103953	73.95269601
0085_0001	Brand13	VdÝ»`¬«Zbg@O·	three piece of eel and rice with miso soup and small bowl		2047.1	67	56.8	136.6	6.8	2.877857251	1.548960645	1.422866956	1.270640767	25.58766922	-40.85608474
0085_0001	Brand13	VdÝ»`¬«Zbg@ñ·	two piece of eel and rice with miso soup and small bowl		1574.1	48.6	41.4	108.4	5.9	1.721325277	0.785149827	0.864591875	0.93901207	64.89177687	26.89807483
0085_0001	Brand13	Vd¬«Zbg@ê·	One piece of eel and rice with small bowl		1029.6	30.6	25.7	103.8	3.6	0.589935303	0.006459578	0.773525727	0.091516513	91.79548387	87.30509039
0085_0001	Brand13	Vd¬«Zbg@O·	three piece of eel and rice with small bowl		1975.6	65.5	56.2	134.2	5.4	2.783574753	1.519201782	1.375354183	0.754773906	37.44402471	-24.03371765
0085_0001	Brand13	Vd¬«Zbg@ñ·	two piece of eel and rice with small bowl		1502.6	47.2	40.9	106	4.5	1.633328279	0.760350774	0.817079102	0.42314521	75.65945012	42.28253116
0085_0001	Brand13	IèH	Salted mackerel set meal		470.8	19	18.2	86.6	2.5	-0.139182681	-0.36552621	0.433017521	-0.313807449	74.71382179	94.15495672
0085_0001	Brand13	I[¤èH	Salt-grilled mackerel and natto set menu		503.8	26.9	22.8	96.1	3.1	0.357371808	-0.137374927	0.621088914	-0.092721651	88.77447468	95.33358955
0085_0001	Brand13	~JrJ[@å·	Beef * Beef rib Curry (large)		875.6	31.4	44.4	141.9	6.1	0.640219301	0.933944142	1.527790996	1.012707336	64.78774624	26.8526053
0085_0001	Brand13	~JrJ[@À·	Beef * Beef rib Curry		820.6	29.1	44.1	108.5	6.1	0.495652805	0.919064711	0.866571574	1.012707336	63.0616165	42.42896791
0085_0001	Brand13	JrJ[@å·	Beef rib Curry (large)		712.8	24.3	34.5	138.7	5.1	0.193948812	0.442922902	1.464440632	0.644231007	75.24830144	49.43627211
0085_0001	Brand13	JrJ[@À·	Beef rib Curry		657.8	22.1	34.2	105.3	5.1	0.055667815	0.428043471	0.80322121	0.644231007	69.6606657	62.38562451
0085_0001	Brand13	JrèH	Beef ribs set meal		657.8	27.5	45.2	99.1	4	0.395084807	0.973622626	0.68047988	0.238907045	71.07660039	60.03005861
0085_0001	Brand13	Jr¥@A^}Ìå·	Beef rib Bowl, Large ingredient		723.8	28.2	49.8	100.2	2.5	0.439083306	1.201773909	0.702256568	-0.313807449	74.89526929	67.07095073
0085_0001	Brand13	Jr¥@¬·	Beef rib bowl, small		580.8	16.8	28.4	67.9	1.9	-0.277463678	0.140374461	0.062813833	-0.534893246	67.35098937	75.53182293
0085_0001	Brand13	Jr¥@å·	Beef rib bowl, large		789.8	30	50	126.2	2.5	0.552222303	1.21169353	1.216978273	-0.313807449	82.23642145	59.2220819
0085_0001	Brand13	Jr¥@´Á·	Beef rib Bowl Extra Large		1020.8	44	81.5	128.9	3.2	1.432192284	2.77403384	1.270430143	-0.055874018	51.9236067	0.734647412
0085_0001	Brand13	Jr¥@Á·	Beef rib Bowl Extra Large		921.8	37.2	66	128.8	3.1	1.004778293	2.005263211	1.268450444	-0.092721651	66.85027302	30.95750147
0085_0001	Brand13	Jr¥@À·	Beef rib Bowl		602.8	20.8	34	91.5	2.2	-0.026043683	0.41812385	0.530022766	-0.424350348	77.60574795	83.17186902
0085_0001	Brand13	J[@å·	Beef curry (large)		611.6	19.2	17.5	136.8	4.8	-0.126611681	-0.400244884	1.426826353	0.533688108	72.43169097	61.88318976
0085_0001	Brand13	J[@À·	Beef Curry		556.6	17	17.3	103.4	4.8	-0.264892678	-0.410164505	0.765606931	0.533688108	65.4308858	71.24067739
0085_0001	Brand13	øèH	Beef and Salmon Set Meal		602.8	30.3	22.9	88.4	4.2	0.571078803	-0.132415117	0.468652101	0.312602311	82.05039592	85.29324413
0085_0001	Brand13	M@å·	Beef plate (large)		442.2	17.1	24.1	7.5	2.5	-0.258607178	-0.072897391	-1.132924283	-0.313807449	45.54547672	51.9506444
0085_0001	Brand13	M@Á·	Beef plate (extra large)		552.2	26.4	37.2	11.5	3.8	0.325944309	0.576837786	-1.053736329	0.165211779	46.38077953	35.93524833
0085_0001	Brand13	M@À·	Beef plate		332.2	13.9	19.7	6	2	-0.459743174	-0.291129053	-1.162619766	-0.498045613	40.58854851	48.03746657
0085_0001	Brand13	MEJrèH	Beef plate and beef ribs set meal		767.8	40.8	64.8	101.2	5.8	1.231056288	1.945745485	0.722053556	0.902164437	44.45769043	11.39575968
0085_0001	Brand13	MEIÝ»èH	Beef dish and mackerel miso set meal		767.8	43.5	55.3	102.6	8.4	1.400764784	1.474563487	0.74976934	1.860202893	35.95063448	-4.671507343
0085_0001	Brand13	MEàtèIèH	Beef plate and seared salted mackerel set meal		767.8	43.8	54.7	94	5.3	1.419621284	1.444804624	0.579515238	0.717926273	54.51185276	23.5487541
0085_0001	Brand13	Mt@~[pbN@3lO	Beef plate family pack for 3 servings		822.8	41.8	59	18.1	5.9	1.293911287	1.658076476	-0.923076203	0.93901207	18.62364845	-16.41516791
0085_0001	Brand13	Mt@~[pbN@4lO	Beef plate Family Pack for 4 servings		1042.8	55.7	78.7	24.1	7.8	2.167595767	2.635159146	-0.804294271	1.639117096	-21.54735511	-75.93257456
0085_0001	Brand13	MèH@å·	Beef plate set meal, large		657.8	30.2	30.4	91.6	4	0.564793303	0.239570671	0.532002465	0.238907045	84.58960646	77.99356503
0085_0001	Brand13	MèH@Á·	Beef plate set meal, extra large		767.8	39.4	43.6	95.6	5.3	1.14305929	0.894265658	0.61119042	0.717926273	65.2992402	43.78932877
0085_0001	Brand13	MèH@À·	Beef plate set meal		547.8	27	26.1	90.2	3.5	0.363657308	0.02629882	0.504286681	0.05466888	83.99591408	87.72131479
0085_0001	Brand13	¬«	beef		184.8	7	9.8	3.2	1.1	-0.893442664	-0.782150293	-1.218051335	-0.82967431	22.42807846	29.62257844
0085_0001	Brand13	¥@A^}Ìå·	beef bowl, half large		508.2	23.5	24.8	97.6	3	0.143664813	-0.038178717	0.650784397	-0.129569284	86.04779106	93.80781326
0085_0001	Brand13	¥@¬·	Beef bowl, small		365.2	15.9	16.9	65.3	2.1	-0.334033176	-0.430003747	0.011341663	-0.46119798	62.096037	79.84264854
0085_0001	Brand13	¥@å·	Beef bowl, large		574.2	25.5	25	124.2	3.4	0.26937481	-0.028259096	1.177384296	0.017821247	92.02845845	83.32097843
0085_0001	Brand13	¥@´Á·	Beef bowl, extra large 2		805.2	42	49.1	130.3	5.1	1.306482286	1.167055236	1.298145927	0.644231007	68.72635305	25.3254804
0085_0001	Brand13	¥@Á·	Beef bowl, extra large		706.2	34.5	38.1	127.6	4.3	0.835069797	0.62147608	1.244694057	0.349449944	84.29672574	57.65814158
0085_0001	Brand13	¥@À·	beef bowl		387.2	20	20.4	89	2.7	-0.076327682	-0.256410379	0.480530294	-0.240112183	78.78046061	94.79140142
0085_0001	Brand13	Êq	egg		74.8	6.2	5.2	0.2	0.2	-0.943726663	-1.010301576	-1.277442301	-1.161303006	13.43787886	17.74849421
0085_0001	Brand13	øiPij	Salmon (single item)		217.8	13.9	8.5	0.1	1.3	-0.459743174	-0.846627829	-1.279422	-0.755979044	28.13201255	37.15622584
0085_0001	Brand13	IÝ»èH	Mackerel miso set meal		657.8	30.3	35.7	99.2	7.6	0.571078803	0.502440628	0.682459579	1.56542183	58.17696998	39.09860286
0085_0001	Brand13	Ä¬«èH	Grilled Fish and Beef Set Meal		602.8	28.5	19.7	91.2	3.9	0.457939806	-0.291129053	0.524083669	0.202059412	82.69868643	88.27758046
0085_0001	Brand13	ÄèH	grilled fish set meal		470.8	21.5	9.8	84.7	2.8	0.017954816	-0.782150293	0.395403243	-0.20326455	69.20907384	89.60657612
0085_0001	Brand13	¶ìØT_	fresh vegetable salad		118.8	0.3	0.1	5.2	0.1	-1.314571154	-1.263251912	-1.178457357	-1.198150639	3.031369052	4.003774451
0085_0001	Brand13	Á©èH	special breakfast set menu		580.8	35.4	19.6	91	3.6	0.891639296	-0.296088863	0.520124272	0.091516513	86.32847791	90.67512035
0085_0001	Brand13	ØøèH	pork and salmon set meal		602.8	32.9	29.8	92.2	4.4	0.734501799	0.209811808	0.543880658	0.386297577	82.07880506	75.11491697
0085_0001	Brand13	ØM@å·	Pork plate (large)		426.8	18	29.5	13.9	2.9	-0.202037679	0.194932377	-1.006223556	-0.166416917	48.94114641	47.17615411
0085_0001	Brand13	ØM@Á·	Pork plate (extra large)		536.8	29.1	47.7	21.8	4.6	0.495652805	1.097617889	-0.849827345	0.459992842	38.19235299	20.96707361
0085_0001	Brand13	ØM@À·	Pork plate		316.8	14.7	24.1	11	2.3	-0.409459175	-0.072897391	-1.063634823	-0.387502715	44.03426871	49.95466968
0085_0001	Brand13	Ø¥@A^}Ìå·	Pork bowl (large ingredient)		492.8	23.6	29.7	100.5	2.4	0.149950313	0.204851998	0.708195664	-0.350655082	87.22797829	91.46733445
0085_0001	Brand13	Ø¥@¬·	Pork bowl (small)		349.8	16.1	20.5	67.5	1.7	-0.321462177	-0.251450569	0.054895038	-0.608588512	66.38905471	81.21610796
0085_0001	Brand13	Ø¥@å·	Pork bowl (large)		558.8	25.7	30.4	128.9	2.9	0.28194581	0.239570671	1.270430143	-0.166416917	94.99225969	78.99835803
0085_0001	Brand13	Ø¥@´Á·	Pork bowl (extra large 2)		789.8	43.5	59.4	142.7	5.9	1.400764784	1.677915718	1.543628586	0.93901207	52.07528209	-2.704580046
0085_0001	Brand13	Ø¥@Á·	Pork bowl (extra large)		690.8	36.9	48.7	136.8	4.6	0.985921794	1.147215994	1.426826353	0.459992842	72.5075426	35.01523677
0085_0001	Brand13	Ø¥@À·	Pork bowl		371.8	20.2	24.8	92.6	2.3	-0.063756683	-0.038178717	0.551799454	-0.387502715	80.37062746	93.41547144
0085_0001	Brand13	÷¾­J[@å·	Meaty Beef Curry (large)		712.8	26.1	27.4	139.6	5.7	0.307087809	0.090776356	1.482257922	0.865316805	76.43775066	52.20753316
0085_0001	Brand13	÷¾­J[@À·	Meaty Beef Curry		657.8	23.9	27.1	106.2	5.7	0.168806812	0.075896925	0.8210385	0.865316805	71.23467072	66.66962361
0085_0001	Brand13	[¤	natto		96.8	7.8	4.6	6.2	0.6	-0.843158665	-1.040060439	-1.158660369	-1.013912474	19.68154552	25.9950101
0085_0001	Brand13	[¤èH	natto set meal		371.8	21.5	11	91	2.2	0.017954816	-0.722632567	0.520124272	-0.424350348	72.62268864	93.01186565
0085_0001	Brand13	¼nÊq	soft-boiled egg		85.8	6.2	5.2	0.2	0.2	-0.943726663	-1.010301576	-1.277442301	-1.161303006	13.43787886	17.74849421
0085_0001	Brand13	àtèIiPij	Seared Salted Mackerel (A la carte)		382.8	23	33.7	4	2	0.112237313	0.403244418	-1.202213744	-0.498045613	48.34829079	47.37057359
0085_0001	Brand13	àtèIèH	Seared Salted Mackerel Set Meal		657.8	30.6	35	90.6	4.5	0.589935303	0.467721955	0.512205476	0.42314521	76.83008468	67.90169014
9999_0001	Brand23	3íÌ¨¤ÌÃ[¤	Three Kinds of Beans with Sweetened Soybeans		231	2.9	0.3	37.3	0	-1.151148158	-1.253332291	-0.542974021	-1.234998272	17.33474741	22.8954039
9999_0001	Brand23	HLT	HLT		330	8.2	9.5	30.7	1.4	-0.818016666	-0.797029724	-0.673634146	-0.719131411	33.63697546	44.42707591
9999_0001	Brand23	 Ü¨¤äÌVtH	Amaou strawberry chiffon		495	4	20	26	0.3	-1.08200766	-0.276249621	-0.766679993	-1.124455373	34.6226831	39.79374015
9999_0001	Brand23	A}Nc[@Nx[`R	Amacrotree Cranberry Chocolate		330	6.7	20.8	45.1	0.6	-0.912299163	-0.236571137	-0.388557509	-1.013912474	47.22551848	55.90527465
9999_0001	Brand23	IWir[tXgKmt	Original Beef Stroganoff		913	12.1	19.4	66.1	1.8	-0.572882171	-0.306008484	0.027179253	-0.571740879	60.2614449	74.38517819
9999_0001	Brand23	JtFNVRicup_uj	Cafe Classico (cup double)		341	2.8	7.8	29.2	0.2	-1.157433658	-0.881346503	-0.703329629	-1.161303006	22.50485881	29.72398847
9999_0001	Brand23	JtFNVRibtR[j	Cafe Classico (waffle cone)		264	2.5	4.7	35.8	0.2	-1.176290157	-1.035100629	-0.572669504	-1.161303006	21.72759104	28.69738801
9999_0001	Brand23	JtFcCXg	coffee twist		297	4.1	23.5	42.8	0.7	-1.07572216	-0.102656254	-0.434090583	-0.977064841	43.35393601	49.78434948
9999_0001	Brand23	NVbNpP[L@[vo^[	Classic Pancakes Maple Butter		682	10	37.6	74.6	2.1	-0.704877668	0.596677028	0.195453657	-0.46119798	55.52092888	57.15169109
9999_0001	Brand23	Nu`R	crumble chocolate		495	6	24.8	31.6	0.2	-0.956297662	-0.038178717	-0.655816856	-1.161303006	38.72758388	42.09607622
9999_0001	Brand23	NgtH}bW	quattroformaggi		528	14.4	13.6	43.5	1.1	-0.428315674	-0.593677494	-0.420232691	-0.82967431	49.32026757	65.14126913
9999_0001	Brand23	³ÂÜ¢à`bvX@LVi	Sweet Potato Chips Caramel Cinnamon		264	0.8	12.1	31	0	-1.283143655	-0.668074651	-0.667695049	-1.234998272	23.42202698	30.9353667
9999_0001	Brand23	T_CXbv@`LN[~[`[Y	Salad Rice Wraps Chicken & Creamy Cheese		440	9.6	11.1	37.2	1.7	-0.730019667	-0.717672756	-0.544953719	-0.608588512	39.12196359	51.67154366
9999_0001	Brand23	ViveBOTh	cinnamon putting sand		242	3.3	12.3	24	0.1	-1.126006159	-0.65815503	-0.80627397	-1.198150639	24.63239783	32.53400144
9999_0001	Brand23	XNGAR[v[	Square Cone Plain		319	5.5	15.5	37.3	0.8	-0.987725162	-0.499441094	-0.542974021	-0.940217208	38.42726432	50.28063544
9999_0001	Brand23	Xgx[V[gP[Licup_uj	Strawberry Shortcake (cup double)		341	3.6	9	23.2	0.2	-1.107149659	-0.821828777	-0.822111561	-1.161303006	22.33847163	29.50422745
9999_0001	Brand23	Xgx[V[gP[LibtR[j	Strawberry Shortcake (waffle cone)		264	2.9	5.3	39.8	0.2	-1.151148158	-1.005341766	-0.493481549	-1.161303006	24.21201713	31.97877063
9999_0001	Brand23	Xgx[`[Y^gicup_uj	Strawberry Cheese Tart (cup double)		341	4.2	8.4	27.2	0.4	-1.06943666	-0.85158764	-0.742923606	-1.08760774	25.31850035	33.44019257
9999_0001	Brand23	Xgx[`[Y^gibtR[j	Strawberry Cheese Tart (waffle cone)		264	3.2	5	45.6	0.3	-1.132291658	-1.020221197	-0.378659015	-1.124455373	27.09588218	35.78772461
9999_0001	Brand23	Xgx[zCgTh	Strawberry White Sandwich		242	2.6	14.8	23.1	0.1	-1.170004658	-0.534159768	-0.82409126	-1.198150639	25.78447233	34.05563948
9999_0001	Brand23	ZNgTh@g}gci\C~[gÌL[}	Select Sandwiches Tomato Tuna & Soy Meat Keema		440	10.9	14.6	29.4	1.9	-0.648308169	-0.544079389	-0.699370231	-0.534893246	40.99124445	54.14045418
9999_0001	Brand23	\tgNbL[@AbvNx[	Soft Cookie Apple Cranberry		198	2.6	10.7	38.2	0.4	-1.170004658	-0.737511998	-0.525156731	-1.08760774	29.60360378	39.09987549
9999_0001	Brand23	\tgNbL[@`R[g`N	Soft Cookie Chocolate Chunk		187	3.4	16.5	44.1	0.8	-1.119720659	-0.449842989	-0.408354498	-0.940217208	39.39484706	50.34484985
9999_0001	Brand23	½ÁÕè^}STh	Plenty of egg sandwiches		363	9.3	18.5	19.4	1.8	-0.748876167	-0.350646779	-0.897340118	-0.571740879	39.04383159	47.45373443
9999_0001	Brand23	^[Y`R[g@e[bg@t@bV[i	Chocolate Terzetto Fassina		352	1.9	12.3	15.9	0.02	-1.214003157	-0.65815503	-0.966629578	-1.227628745	19.48469135	25.73500887
9999_0001	Brand23	^[Y[YTh	Raisin Sandwich		209	3.7	11.1	26.1	0.1	-1.100864159	-0.717672756	-0.764700294	-1.198150639	24.76576297	32.71014758
9999_0001	Brand23	^[Y[NNbL[	Tully's Work Cookies		330	5.2	20.8	37.2	0.1	-1.006581661	-0.236571137	-0.544953719	-1.198150639	39.16728624	45.26211514
9999_0001	Brand23	`[Yubh@V vrXN	Cheese Bread Shrimp Bisque		418	7.5	13.9	26.2	1.4	-0.862015165	-0.578798062	-0.762720595	-0.719131411	35.21459187	46.51076159
9999_0001	Brand23	fjbV Th@eL`L@í³Ñ}	Danish Sandwich Teriyaki Chicken Wasabi mayonnaise		396	8.7	9	20.7	1.1	-0.786589166	-0.821828777	-0.871604033	-0.82967431	30.09176061	39.74462371
9999_0001	Brand23	gv`Ricup_uj	Triple chocolate (cup double)		341	4.6	8.4	28.2	0.2	-1.04429466	-0.85158764	-0.723126618	-1.161303006	24.78569792	32.73647728
9999_0001	Brand23	gv`RibtR[j	Triple chocolate (waffle cone)		264	3.4	5	18.5	0.2	-1.119720659	-1.020221197	-0.915157408	-1.161303006	16.70572334	22.06460089
9999_0001	Brand23	gu[	Troisbourg		363	1.9	9.9	29.8	0.16	-1.214003157	-0.777190482	-0.691451436	-1.176042059	23.33354538	30.81850189
9999_0001	Brand23	iXÆx[RÌg}gpX^	Tomato pasta with eggplant and bacon		715	15.7	11.4	85.7	3	-0.346604176	-0.702793325	0.415200232	-0.129569284	64.29159296	80.96908565
9999_0001	Brand23	j [[N`[YP[L	New York cheesecake		473	5.4	22.4	29.6	0.5	-0.994010662	-0.157214169	-0.695410833	-1.050760107	39.34338611	45.49470449
9999_0001	Brand23	oEN[w	baumkuchen		242	2.9	12.9	29.8	0.1	-1.151148158	-0.628396167	-0.691451436	-1.198150639	26.84539637	35.45688773
9999_0001	Brand23	pEhP[L@LfBibc`R	Pound Cake Candy Nut & Chocolate		297	4.2	21.2	31	0.1	-1.06943666	-0.216731895	-0.667695049	-1.198150639	35.72851804	40.72025565
9999_0001	Brand23	nj[EHibch[ic	Honey Walnut Donuts		275	4	19	37.2	0.6	-1.08200766	-0.325847726	-0.544953719	-1.013912474	39.86007269	47.9249349
9999_0001	Brand23	ojicup_uj	Vanilla (cup double)		341	3.8	7.2	21.2	0.2	-1.094578659	-0.911105366	-0.861705538	-1.161303006	20.18364854	26.6581782
9999_0001	Brand23	ojibtR[j	Vanilla (waffle cone)		264	3	4.4	23.4	0.2	-1.144862658	-1.04998006	-0.818152163	-1.161303006	17.48584228	23.09496711
9999_0001	Brand23	s[`~NeB[XR[	Peach milk tea scone		319	6.5	15.2	33.6	0.9	-0.924870163	-0.514320526	-0.616222879	-0.903369575	37.95899542	50.02627993
9999_0001	Brand23	s^Th@pXg~|[N`[YT_	Pita Sandwich Pastrami Pork & Cheese Salad		440	7.5	12.7	21.9	1.5	-0.862015165	-0.638315788	-0.847847646	-0.682283778	32.5345827	42.97105657
9999_0001	Brand23	sbc@T_@vX@^RXr[t	Pizza Salad Plus Taco Beef		528	17.5	13.9	49.8	2.3	-0.233465179	-0.578798062	-0.295511662	-0.387502715	55.51704594	73.32585586
9999_0001	Brand23	sbc@T_@vX@o[xL [|[N	Pizza Salad Plus Barbecue Pork		528	18.3	12.6	51.3	2.7	-0.18318118	-0.643275599	-0.265816179	-0.240112183	55.80426928	72.80349039
9999_0001	Brand23	tBiVF@A[h_CX	Financier Almond Dice		253	2.7	11.5	14.5	0.2	-1.163719158	-0.697833514	-0.994345363	-1.161303006	20.39656604	26.93939557
9999_0001	Brand23	ubNRRA_u`R	Black Cocoa & Double Chocolate		308	4.9	27.6	34.9	0.7	-1.025438161	0.100695977	-0.590486793	-0.977064841	41.3878664	42.21122544
9999_0001	Brand23	Óñíèt`[vTh	Soft French Maple Sandwich		407	7.2	7.1	38.9	0.8	-0.880871664	-0.916065177	-0.511298839	-0.940217208	33.27465361	43.94852811
9999_0001	Brand23	xCNhJJIL [{	Baked cacao <Cubola		968	0.6	2.4	3.3	0.01	-1.295714655	-1.14917627	-1.216071636	-1.231313508	4.18298997	5.524813405
9999_0001	Brand23	x[RÆAXpÌ¤ûJ{i[	Soy Milk Carbonara with Bacon and Asparagus		803	18.8	16.2	71.4	3.6	-0.151753681	-0.464722421	0.132103293	0.091516513	62.97124779	78.24133726
9999_0001	Brand23	×ÉÍé©ÌXC[g|eg[	Beniharuka Sweet Potato Roll		495	4.5	18.5	36.9	0.2	-1.05058016	-0.350646779	-0.550892816	-1.161303006	37.14196203	44.94178137
9999_0001	Brand23	x[VbgpP[L	Berry Charlotte Pancakes		836	12	37.2	70.7	2.6	-0.579167671	0.576837786	0.118245401	-0.276959816	56.78716514	58.8241118
9999_0001	Brand23	{[p[NhbO@A{Kh	Ball Park Dog Avocado		385	11.4	19.1	38.9	1.9	-0.61688067	-0.320887916	-0.511298839	-0.534893246	49.19350559	60.13098008
9999_0001	Brand23	{[p[NhbO@A{JhPCW	Ball Park Dog Avocado Cajun		495	13.8	21.8	42.9	2.8	-0.466028673	-0.186973032	-0.432110884	-0.20326455	54.68714675	63.95700186
9999_0001	Brand23	{[p[NhbO@IWi	Ball Park Dog Original		352	10.5	13.5	36	2.3	-0.673450169	-0.598637304	-0.568710106	-0.387502715	41.93544605	55.38753766
9999_0001	Brand23	{[p[NhbO@J[uXg`[Yg	Ballpark Dog Currywurst & Cheese Melt		462	12.2	17.3	42.2	2.6	-0.566596671	-0.410164505	-0.445968776	-0.276959816	49.68149187	62.96025385
9999_0001	Brand23	{[p[NhbO@XpCV[PCW	Ball Park Dog Spicy Cajun		528	14.1	19.8	40	2.7	-0.447172174	-0.286169242	-0.489522151	-0.240112183	53.38465872	63.91522535
9999_0001	Brand23	zbgTh@nXNuGbO	Hot Sandwich Ham & Scrambled Eggs		308	8	7.9	38.8	1.3	-0.830587665	-0.876386692	-0.513278538	-0.755979044	34.90481732	46.10161727
9999_0001	Brand23	|EfEPCW	Pon de Queijo		275	4.4	11.1	24.2	1.2	-1.05686566	-0.717672756	-0.802314572	-0.792826677	28.29765502	37.37500327
9999_0001	Brand23	}S[RRibc[Og	Mango coconut yogurt		429	3.3	3.1	31	0.1	-1.126006159	-1.114457597	-0.667695049	-1.198150639	18.74554661	24.75876059
9999_0001	Brand23	~N ñh[ic	Milk An Donut		330	5.4	11	36.6	0.7	-0.994010662	-0.722632567	-0.556831913	-0.977064841	33.91870425	44.79917792
9999_0001	Brand23	~N[v@eB~X	Mille Crepe Tiramisu		495	5	22.8	23.1	0.2	-1.019152661	-0.137374927	-0.82409126	-1.161303006	34.4451692	38.86744543
9999_0001	Brand23	à¿åÌV K[h[ic	Glutinous barley sugar doughnuts		264	4.1	14.6	24.4	0.7	-1.07572216	-0.544079389	-0.798355175	-0.977064841	31.23801316	41.25857223
9999_0001	Brand23	bc@Æybp[nÌtHJb`	Focaccia with Mozzarella and Pepper Ham		462	14.1	10.2	39.4	1.8	-0.447172174	-0.762311051	-0.501400344	-0.571740879	44.34252043	58.5667556
9999_0001	Brand23	btNbL[@¨«È±	Waffle Cookie Molasses soybean flour		209	3.2	11.8	31	0.3	-1.132291658	-0.682954083	-0.667695049	-1.124455373	27.98951787	36.96802159
9999_0001	Brand23	F¡icup_uj	Uji green tea (double cup)		341	3.2	5.6	21	0.2	-1.132291658	-0.990462334	-0.865664936	-1.161303006	17.94119075	23.6963827
9999_0001	Brand23	F¡ibtR[j	Uji green tea (waffle cone)		264	2.7	3.6	10.5	0.2	-1.163719158	-1.089658544	-1.073533317	-1.161303006	11.66953738	15.41290249
9999_0001	Brand23	F¡NCj[A}	Uji green tea Queenie amann		319	4.2	15.1	40.4	0.6	-1.06943666	-0.519280336	-0.481603356	-1.013912474	37.68279935	49.77072297
9999_0001	Brand23	Ð«÷ÌæÒò{l[[	Luxury Bolognese with Ground Beef		803	28.6	19.1	85.3	3.8	0.464225305	-0.320887916	0.407281436	0.165211779	80.78235114	89.17930504
9999_0001	Brand23	ÉúnJcTh	Extra-thick ham and pork cutlet sandwich		429	8.7	18.5	28.3	1.6	-0.786589166	-0.350646779	-0.721146919	-0.645436145	41.60962216	50.8425817
9999_0001	Brand23	úØèg[Xg@ci`[Yg	Thick slices of toast Tuna cheese melt		385	14.4	16	49.4	1.9	-0.428315674	-0.474642042	-0.303430458	-0.534893246	53.68991832	69.83238264
9999_0001	Brand23	ÊèìØÆAP[k\[XÌºÄ]bg	Brown rice risotto with colorful vegetables and americaine sauce		803	14.1	10.2	61.1	2.2	-0.447172174	-0.762311051	-0.07180569	-0.424350348	52.30214147	69.07967132
9999_0001	Brand23	¬GrÌEjg}gN[	Shrimp with sea urchin and tomato cream		836	19.7	22	73.1	3.2	-0.095184182	-0.177053411	0.165758174	-0.055874018	71.27023568	84.05618041
9999_0001	Brand23	Ä«SÆ`[YN[ÌpC	Baked apple and cheese cream pie		308	2.8	13.3	34.9	0.5	-1.157433658	-0.608556925	-0.590486793	-1.050760107	31.69810042	41.86624672
9999_0001	Brand23	ÂåàÌXC[g|eg	Naruto Kintoki sweet potato		209	2.2	0.5	29.6	0.1	-1.195146657	-1.24341267	-0.695410833	-1.198150639	14.56166583	19.23277062
9999_0001	Brand23	ÑçÌJ^g	Caramelized apple tart		495	2.8	16.4	38.2	0.1	-1.157433658	-0.454802799	-0.525156731	-1.198150639	33.02645573	42.05497502
9999_0002	Brand16	i[jOj²ÍñEÝ»`Zbg	(Morning) Rice and Miso Soup Set		658.9	6.4	1.4	69.5	1.9	-0.931155663	-1.198774375	0.094489015	-0.534893246	38.32905096	50.62427977
9999_0002	Brand16	i[jOjg[XgZbg	(Morning) Toast Set		658.9	7.2	8.6	51.5	1	-0.880871664	-0.841668019	-0.261856781	-0.866521943	39.27481539	51.8734274
9999_0002	Brand16	i[jOjpP[LZbg	(Morning) Pancake Set		658.9	6.7	9	64.6	1.3	-0.912299163	-0.821828777	-0.00251623	-0.755979044	43.86522254	57.93634966
9999_0002	Brand16	i[jOjÎqv[ZbgizCbvo^[ÜÞj	(Morning) Stone Kiln Pool Set (includes whipped butter)		658.9	5.6	6.2	31.6	0.8	-0.981439662	-0.960703471	-0.655816856	-0.940217208	27.90658004	36.85847888
9999_0002	Brand16	i[jOj[¤t«²ÍñEÝ»`Zbg	(Morning) Rice and Miso Soup Set with Natto		767.8	13.5	6.4	76.4	2.5	-0.484885173	-0.95078385	0.231088237	-0.313807449	53.72340597	70.95685038
9999_0002	Brand16	iI×é¬«j²Üh¤ T_	Tofu salad with sesame sauce		218.9	6.2	10.1	6.1	0.6	-0.943726663	-0.767270861	-1.160640067	-1.013912474	22.83582327	30.16112001
9999_0002	Brand16	iPij³ÎÌ¡XÏ	mackerel simmered in miso		603.9	17	24.2	18.6	2	-0.264892678	-0.06793758	-0.913177709	-0.498045613	49.50052886	57.05302683
9999_0002	Brand16	iPi/I×é¨©¸j[Xgr[t	Roast beef		438.9	6.7	1.4	4.3	1.4	-0.912299163	-1.198774375	-1.196274647	-0.719131411	14.7628848	19.49853679
9999_0002	Brand16	iPi/I×é¨©¸j[Xgr[t	Roast beef		438.9	6.7	1.4	4.3	1.4	-0.912299163	-1.198774375	-1.196274647	-0.719131411	14.7628848	19.49853679
9999_0002	Brand16	iPi/I×é¨©¸j{Ìg°	Fried chicken		438.9	17.9	21	14.1	1.5	-0.208323179	-0.226651516	-1.002264158	-0.682283778	48.89804789	58.11431962
9999_0002	Brand16	iPi/I×é¨©¸j{Ìg°	Fried chicken		438.9	17.9	21	14.1	1.5	-0.208323179	-0.226651516	-1.002264158	-0.682283778	48.89804789	58.11431962
9999_0002	Brand16	iPi/I×é¨©¸jØµáÔ	Pork Shabu Shabu		603.9	14.4	38.3	9.1	1.6	-0.428315674	0.631395701	-1.101249101	-0.645436145	35.97626907	31.33747703
9999_0002	Brand16	iPi/I×é¨©¸jØµáÔ	Pork Shabu Shabu		603.9	14.4	38.3	9.1	1.6	-0.428315674	0.631395701	-1.101249101	-0.645436145	35.97626907	31.33747703
9999_0002	Brand16	ifjjAWtCqJciCXEÝ»`ÜÞj	Fried horse mackerel & filet cutlet (includes rice and miso soup)		1208.9	13.6	27	20.8	0.7	-0.478599673	0.070937114	-0.869624334	-0.977064841	46.34788643	49.4905756
9999_0002	Brand16	ifjjK[bNno[O`½Ü²Y¦iCXEÝ»`ÜÞj	Garlic hamburger steak - with egg (includes rice and miso soup)		1208.9	36.9	35.4	97.3	6	0.985921794	0.487561197	0.6448453	0.975859703	68.67926625	51.27543348
9999_0002	Brand16	ifjjJbgXe[Liñ130gj`jjN½ÜË¬\[XiCXEÝ»`ÜÞj	Cut steak (approx. 130 g) - black garlic black onion sauce (includes rice and miso soup)		1208.9	30.2	14.2	86.7	5.6	0.564793303	-0.563918631	0.43499722	0.828469172	66.13440354	71.84374971
9999_0002	Brand16	ifjjO`L`³ÁÏè¨ëµ\[XiCXEÝ»`ÜÞj	Grilled Chicken - Refreshing Grated Sauce (includes rice and miso soup)		1208.9	44.9	21	82.7	5.7	1.488761782	-0.226651516	0.355809266	0.865316805	69.71880831	56.01202379
9999_0002	Brand16	ifjjOh`[YTh	Grilled cheese sandwich		1208.9	8.6	17.4	38.6	1.4	-0.792874666	-0.405204694	-0.517237935	-0.719131411	44.2603714	55.67876624
9999_0002	Brand16	ifjjTf[jY©ç·ÝÌXpQbeB	Spaghetti with Sardinian mustard		1153.9	14.5	19.4	66.6	2.8	-0.422030174	-0.306008484	0.037077748	-0.20326455	63.23986415	76.51556839
9999_0002	Brand16	ifjjf~`[Yno[OiCXEÝ»`ÜÞj	Demi-cheese hamburger steak (including rice and miso soup)		1208.9	34	30.3	90.9	5.5	0.803642298	0.234610861	0.518144573	0.791621539	74.09203291	64.58907138
9999_0002	Brand16	ifjjxW^uJ[iCXEÝ»`ÜÞj	Vegetable curry (including rice and miso soup)		1153.9	2.9	10	22.1	2.7	-1.151148158	-0.772230672	-0.843888249	-0.240112183	24.76962231	31.81352034
9999_0002	Brand16	ifjjCV^^iCXEÝ»`ÜÞj	Shrimp Tartar (includes rice and miso soup)		1208.9	4.5	13.6	14.3	1.5	-1.05058016	-0.593677494	-0.99830476	-0.682283778	27.08017683	35.76698128
9999_0002	Brand16	ifjj¡ìØÌ¨ëµno[OiCXEÝ»`ÜÞj	Grated hamburger steak with savory vegetables (includes rice and miso soup)		1208.9	30.4	24.8	97.5	5.3	0.577364303	-0.038178717	0.648804698	0.717926273	77.87837302	73.06814792
9999_0002	Brand16	ifjjØµáÔiCXEÝ»`ÜÞj	Pork shabu-shabu (including rice and miso soup)		1208.9	21	39.7	79.1	3.5	-0.013472684	0.700833048	0.284540106	0.05466888	64.63861126	65.58725383
9999_0002	Brand16	ifjjûÒ{iCXEÝ»`ÜÞj	Chinese-style fried chicken topped with chopped scallions and sweet vinegar and soy sauce (including rice and miso soup)		1208.9	30.6	27.1	95.1	5	0.589935303	0.075896925	0.601291925	0.607383374	79.04620859	72.98169567
9999_0002	Brand16	ifjjano[OiCXEÝ»`ÜÞj	Japanese-style hamburger steak (including rice and miso soup)		1208.9	31.5	34.1	93.1	5	0.646504801	0.42308366	0.561697948	0.607383374	75.16055566	64.48544263
9999_0002	Brand16	iúÖèj¨ëµno[OÆjÝ|egRbPiCX­j	Grated hamburger steak and baron potato croquette (excluding rice)		1208.9	14.2	42.3	40.8	3.3	-0.440886674	0.829788122	-0.47368456	-0.019026385	41.64698085	35.22034672
9999_0002	Brand16	iúÖèj`LXe[LÆjÝ|egRbPiCX­j	chicken steak and potato croquettes (excluding rice)		1208.9	25.8	29.2	30.1	2.7	0.288231309	0.180052945	-0.685512339	-0.240112183	63.96715997	64.57529279
9999_0002	Brand16	iúÖèjf~no[OÆAWtCiCX­j	Demi hamburger steak and fried horse mackerel (excluding rice)		1208.9	19.6	48.8	29.3	2.5	-0.101469682	1.152175804	-0.70134993	-0.313807449	39.79243348	36.37779423
9999_0002	Brand16	iúÖèjg}gno[OÆIN[RbPiCX­j	tomato hamburger steak and crab cream croquette (excluding rice)		1208.9	15.3	53	32.1	2.4	-0.371746176	1.360487846	-0.645918362	-0.350655082	31.95209129	26.02241974
9999_0002	Brand16	iúÖèja`LXe[LÆtª«iCX­j	Japanese style chicken steak and spring rolls (excluding rice)		1208.9	25.4	21.8	21.1	3	0.26308931	-0.186973032	-0.863685237	-0.129569284	60.20009835	65.43571393
9999_0002	Brand16	Rí`[YÌCVO^	Shrimp gratin with three kinds of cheese		878.9	17.8	11.7	41.3	1.5	-0.214608679	-0.687913893	-0.463786066	-0.682283778	50.72687796	66.99909332
9999_0002	Brand16	All Beef no[OO`LiI×é\[X­j	All Beef Hamburg & Grilled Chicken (excluding choice of sauce)		1483.9	58.2	53.3	17.8	3.1	2.324733263	1.375367277	-0.9290153	-0.092721651	28.65987795	-9.619818326
9999_0002	Brand16	All Beef no[OCVtCiI×é\[X­j	All Beef Hamburg & Fried Shrimp (excluding choice of sauce)		1318.9	26.4	38.2	25	2.7	0.325944309	0.626435891	-0.786476981	-0.240112183	55.87541944	51.18076146
9999_0002	Brand16	All Beef no[O{Ìg°iI×é\[X­j	All Beef Hamburg & Fried Chicken (excluding choice of sauce)		1373.9	33.6	41.7	24.3	2.8	0.778500298	0.800029258	-0.800334873	-0.20326455	56.59480944	45.69178405
9999_0002	Brand16	All Beef no[O`¨ëµ\[X	All Beef Hamburg - Grated Sauce		1098.9	22.7	30.1	21	2.9	0.093380814	0.22469124	-0.865664936	-0.166416917	57.01902299	57.11700924
9999_0002	Brand16	All Beef no[O`f~½Ü	All Beef Hamburg - Demi Tama		1208.9	30	41.9	21.6	3.4	0.552222303	0.809948879	-0.853786743	0.017821247	52.68976591	38.73062785
9999_0002	Brand16	All BeefÌ~[gXpQbeB	All Beef Meat Spaghetti		754.6	23.5	21.5	83.3	4.1	0.143664813	-0.201852464	0.367687459	0.275754678	73.29258235	85.65053883
9999_0002	Brand16	All BeefÌ~[gXpQbeB@WTCY	All Beef Meat Spaghetti W Size		1180.3	47	42.9	166.6	8.3	1.620757279	0.859546985	2.016776616	1.82335526	40.92171535	-21.28142157
9999_0002	Brand16	COBBT_	COBB salad		438.9	5.4	11.4	5.1	0.8	-0.994010662	-0.702793325	-1.180437056	-0.940217208	22.73200134	30.02399399
9999_0002	Brand16	DEVILsuEj[Tf[	DEVILs Brownie Sundae		603.9	10.7	34.7	62.1	0.3	-0.660879169	0.452842523	-0.052008701	-1.124455373	52.36794121	52.98728508
9999_0002	Brand16	PREMIUMp[T_ihbVO­j	PREMIUM Power Salad (excluding dressing)		1043.9	16.8	12.6	21.4	1.8	-0.277463678	-0.643275599	-0.857746141	-0.571740879	43.08997903	56.9124228
9999_0002	Brand16	Wr[tÌOiJbgXe[LAll Beefno[OjiI×é\[X­j	Grilled W Beef (Cut Steak & All Beef Hamburger) (excluding choice of sauce)		1538.9	34.6	34.9	18.8	3.3	0.841355297	0.462762144	-0.909218311	-0.019026385	58.77818841	46.77210021
9999_0002	Brand16	AJNunEXTh	American clubhouse sandwich		988.9	32.6	61.5	88.6	4.1	0.7156453	1.782071739	0.472611499	0.275754678	54.47481007	39.34420196
9999_0002	Brand16	 ñÝÂ	syrup-covered		383.9	2.6	0.3	48.8	0.1	-1.170004658	-1.253332291	-0.315308651	-1.198150639	21.8863233	28.90703856
9999_0002	Brand16	CxRØÆSí`[YÌJ{i[	Carbonara with Iberico pork and four kinds of cheese		933.9	23.3	25.7	72.2	4	0.131093813	0.006459578	0.147940884	0.238907045	69.67087375	77.4970252
9999_0002	Brand16	¨±³Ü¤Çñi[[Â«j	Kid's Udon noodles (with jelly)		383.9	8.9	2.6	56.2	4.7	-0.774018167	-1.139256649	-0.168810934	0.496840475	25.85855442	30.54658737
9999_0002	Brand16	¨±³ÜJ[i[[Â«j	Kid's Curry (with jelly)		383.9	5	6.1	49.4	1.8	-1.019152661	-0.965663282	-0.303430458	-0.571740879	33.64501922	44.43769995
9999_0002	Brand16	¨±³ÜpP[L	kid's pancake		383.9	5.1	11.3	64.7	0.9	-1.012867161	-0.707753135	-0.000536531	-0.903369575	44.15217532	58.31535142
9999_0002	Brand16	¨±³Üno[K[i[[Â«j	Kid's hamburger (with jelly)		383.9	19.2	34.5	82.7	3.6	-0.126611681	0.442922902	0.355809266	0.091516513	67.95873122	69.97240497
9999_0002	Brand16	¨±³Ü`i[[Â«j	Kid's Lunch (with jelly)		493.9	18.4	32	93.7	3.6	-0.17689568	0.318927639	0.573576141	0.091516513	73.35930011	72.8905178
9999_0002	Brand16	IjIO^X[v`WHY½ÜË¬gp	Onion gratin soup - with Awaji onions		383.9	5.3	7.8	14.1	1.7	-1.000296161	-0.881346503	-1.002264158	-0.608588512	22.60849635	29.86087096
9999_0002	Brand16	I}[é@CVhA	Shrimp Doria with Lobster		878.9	16.8	12.1	59.2	1.5	-0.277463678	-0.668074651	-0.109419968	-0.682283778	56.49564323	74.6183685
9999_0002	Brand16	I}[é@CVhA	Shrimp Doria		878.9	16.8	12.1	59.2	1.5	-0.277463678	-0.668074651	-0.109419968	-0.682283778	56.49564323	74.6183685
9999_0002	Brand16	¨ëµno[OÆqJcViI×é¬«­j	Oroshi hamburg and filet cutlet set (excluding a choice of small bowls of cooked food)		1153.9	39.7	38.7	102.8	5	1.16191579	0.651234943	0.753728738	0.607383374	74.49130749	51.98042885
9999_0002	Brand16	¨ëµno[OÆqJcèH	hamburg with grated radish and filet cutlet meal		988.9	39.7	38.7	102.8	5	1.16191579	0.651234943	0.753728738	0.607383374	74.49130749	51.98042885
9999_0002	Brand16	JbgXe[Liñ130gjiI×é\[X­j	Cut steak (approx. 130 g) (excluding choice of sauce)		1153.9	23.7	12.8	11.3	2.3	0.156235812	-0.633355978	-1.057695726	-0.387502715	47.60473977	61.49108036
9999_0002	Brand16	Kg[VRuEj[	G?teau Chocolat Brownie		438.9	5.3	21.4	27.7	0.2	-1.000296161	-0.206812274	-0.733025112	-1.161303006	36.48183937	41.71522811
9999_0002	Brand16	KpIEKC`{÷ÌoWàuß²Íñ	Gapao Gai - Chicken and rice stir-fried with basil		988.9	29.5	32.3	80.9	3.4	0.520794804	0.333807071	0.320174686	0.017821247	82.68093392	79.11147542
9999_0002	Brand16	Lnñ\pP[LiQj	Caramel Honey Pancakes		383.9	9.2	15.3	61.6	1.3	-0.755161667	-0.509360715	-0.061907196	-0.755979044	51.46576567	67.74438953
9999_0002	Brand16	Lnñ\pP[Li3j	Caramel Honey Pancakes		493.9	12.6	19.4	84.3	1.9	-0.541454672	-0.306008484	0.387484447	-0.534893246	67.51955147	83.97154698
[truncated: 392 more rows]
